# Supplementary material for: Bis[2-(2,4-dinitro­benz­yl)pyridinium] biphenyl-4,4′-disulfonate trihydrate
Source: Acta Crystallogr Sect E Struct Rep Online. 2010 Apr 28;66(Pt 5):o1184–5. doi: 10.1107/S1600536810014819 (PMC2979160; doi:10.1107/S1600536810014819)
Supplement: Supplementary file 1 [file e-66-o1184-sup1.cif]

##############################################################################
###                                                                        ###
###        Electronic paper (Acta Crystallographica Section E)             ###
###                                                                        ###
##############################################################################
#                                                                            #
# This CIF contains the data in a paper accepted for publication in Acta     #
# Crystallographica Section E. It conforms to the requirements of Notes      #
# for Authors for Section E, and has been peer reviewed under the auspices   #
# of the IUCr Commission on Journals.                                        #
#                                                                            #
# Full details of the Crystallographic Information File format               #
# are given in the paper "The Crystallographic Information File (CIF):       #
# a New Standard Archive File for Crystallography" by S. R. Hall, F. H.      #
# Allen and I. D. Brown [Acta Cryst. (1991), A47, 655-685].                  #
#                                                                            #
# The current version of the core CIF dictionary is obtainable from          #
# ftp://ftp.iucr.org/pub/cif_core.dic. The current version number is 2.4.    #
#                                                                            #
# Software is freely available for graphical display of the structure(s) in  #
# this CIF.  For information consult the CIF home page http://www.iucr.org/  #
# cif/home.html                                                              #
#                                                                            #
# This file may be used for bona fide research purposes within the           #
# scientific community so long as proper attribution is given to the journal # 
# article from which it was obtained.                                        #
#                                                                            #
##############################################################################
                                             
data_global
_audit_creation_method     ' SHELXL97 (Sheldrick, 2008)'
_journal_date_recd_electronic     2010-04-22
_journal_date_accepted     2010-04-22
_journal_name_full     'Acta Crystallographica, Section E'
_journal_year     2010
_journal_volume     66
_journal_issue      5
_journal_page_first     o1184
_journal_page_last     o1185
_journal_paper_category     QO
_journal_coeditor_code     NG2763
_publ_contact_author_name     'Dr Graham Smith'
_publ_contact_author_address
;
    Faculty of Science and Technology
    Queensland University of Technology
    GPO Box 2434, Brisbane, Qld 4001, Australia
;
_publ_contact_author_email     g.smith@qut.edu.au
_publ_contact_author_fax     ' 61 7 3138 1804 '
_publ_contact_author_phone     ' 61 7 3300 2667 '
_publ_section_title
;
Bis[2-(2,4-dinitrobenzyl)pyridinium] biphenyl-4,4'-disulfonate trihydrate
;
loop_
    _publ_author_name
    _publ_author_address
    'Graham Smith'
;
  Faculty of Science and Technology
  Queensland University of Technology
  GPO Box 2434, Brisbane, Queensland 4001, Australia
;
    'Urs D. Wermuth'
;
  Faculty of Science and Technology
  Queensland University of Technology
  GPO Box 2434, Brisbane, Queensland 4001, Australia
;
    'David J. Young'
;
  School of Biomolecular and Physical Sciences
  Griffith University
  Nathan, Queensland 4111, Australia
;
data_I
_audit_creation_method     SHELXL97
_chemical_name_systematic
;
Bis[2-(2,4-dinitrobenzyl)pyridinium] biphenyl-4,4'-disulfonate trihydrate
;
_chemical_name_common
;
;
_chemical_formula_moiety     '2(C12 H10 N3 O4 +), C12 H8 O6 S2 2-, 3(H2 O)'
_chemical_formula_sum     'C36 H34 N6 O17 S2'
_chemical_formula_iupac     '2C12 H10 N3 O4 +, C12 H8 O6 S2 2-, 3H2 O'
_chemical_formula_weight     886.83
_chemical_melting_point     413
_symmetry_cell_setting     'triclinic'
_symmetry_space_group_name_H-M     'P -1'
_symmetry_space_group_name_Hall     '-P 1'
loop_
    _symmetry_equiv_pos_as_xyz
    'x, y, z'
    '-x, -y, -z'
_cell_length_a     8.3897(3)
_cell_length_b     10.6455(4)
_cell_length_c     11.7405(5)
_cell_angle_alpha     97.879(3)
_cell_angle_beta     96.926(3)
_cell_angle_gamma     112.066(4)
_cell_volume     945.53(7)
_cell_formula_units_Z     1
_cell_measurement_reflns_used     5908
_cell_measurement_theta_min     3.01
_cell_measurement_theta_max     32.29
_cell_measurement_temperature     173(2)
_exptl_crystal_description     'prism'
_exptl_crystal_colour     'colourless'
_exptl_crystal_size_max     0.30
_exptl_crystal_size_mid     0.25
_exptl_crystal_size_min     0.15
_exptl_crystal_density_diffrn     1.557
_exptl_crystal_density_meas     ?
_exptl_crystal_density_method     'not measured'
_exptl_crystal_F_000     460
_exptl_absorpt_coefficient_mu     0.229
_exptl_absorpt_correction_type     'multi-scan'
_exptl_absorpt_process_details     '(<i>SADABS</i>; Sheldrick, 1996)'
_exptl_absorpt_correction_T_min     0.98
_exptl_absorpt_correction_T_max     0.99
_exptl_special_details
;
;
_diffrn_ambient_temperature     173(2)
_diffrn_radiation_type     MoK\a
_diffrn_radiation_wavelength     0.71073
_diffrn_radiation_source     'Enhance (Mo) X-ray source'
_diffrn_radiation_monochromator     'graphite'
_diffrn_measurement_device_type
                       'Oxford Diffraction Gemini-S CCD-detector diffractometer'
_diffrn_measurement_method     '\w scans'
_diffrn_detector_area_resol_mean     16.08
_diffrn_reflns_number     8964
_diffrn_reflns_av_R_equivalents     0.0202
_diffrn_reflns_av_sigmaI/netI     0.0266
_diffrn_reflns_theta_min     3.02
_diffrn_reflns_theta_max     26.50
_diffrn_reflns_theta_full     26.50
_diffrn_measured_fraction_theta_max     0.978
_diffrn_measured_fraction_theta_full     0.978
_diffrn_reflns_limit_h_min     -10
_diffrn_reflns_limit_h_max     10
_diffrn_reflns_limit_k_min     -13
_diffrn_reflns_limit_k_max     13
_diffrn_reflns_limit_l_min     -14
_diffrn_reflns_limit_l_max     14
_diffrn_standards_number     0
_diffrn_standards_interval_count     .
_diffrn_standards_interval_time     .
_diffrn_standards_decay_%     ?
_refine_special_details
;
Refinement of <i>F</i>^2^ against ALL reflections. The weighted <i>R</i>-factor
wR and goodness of fit <i>S</i> are based on <i>F</i>^2^, conventional
<i>R</i>-factors <i>R</i> are based on <i>F</i>, with <i>F</i> set to zero for
negative <i>F</i>^2^. The threshold expression of <i>F</i>^2^ >
\s(<i>F</i>^2^) is used only for calculating <i>R</i>-factors(gt) etc. and is
not relevant to the choice of reflections for refinement. <i>R</i>-factors
based on <i>F</i>^2^ are statistically about twice as large as those based on
<i>F</i>, and <i>R</i>- factors based on ALL data will be even larger.
;
_reflns_number_total     3844
_reflns_number_gt     3441
_reflns_threshold_expression     I>2\s(I)
_refine_ls_structure_factor_coef     Fsqd
_refine_ls_matrix_type     full
_refine_ls_R_factor_all     0.0551
_refine_ls_R_factor_gt     0.0415
_refine_ls_wR_factor_gt     0.0987
_refine_ls_wR_factor_ref     0.1037
_refine_ls_goodness_of_fit_ref     1.028
_refine_ls_restrained_S_all     1.028
_refine_ls_number_reflns     3844
_refine_ls_number_parameters     296
_refine_ls_number_restraints     0
_refine_ls_hydrogen_treatment     mixed
_refine_ls_weighting_scheme     calc
_refine_ls_weighting_details
         'calc w=1/[\s^2^(Fo^2^)+(0.0505P)^2^+0.4454P] where P=(Fo^2^+2Fc^2^)/3'
_atom_sites_solution_hydrogens     geom
_atom_sites_solution_primary     direct
_atom_sites_solution_secondary     difmap
_refine_ls_shift/su_max     0.001
_refine_ls_shift/su_mean     0.000
_refine_diff_density_max     0.349
_refine_diff_density_min     -0.299
_refine_ls_extinction_method     none
_refine_ls_extinction_coef     ?
loop_
    _atom_type_symbol
    _atom_type_description
    _atom_type_scat_dispersion_real
    _atom_type_scat_dispersion_imag
    _atom_type_scat_source
    'C' 'C' 0.0033 0.0016
                         'International Tables Vol C Tables 4.2.6.8 and 6.1.1.4'
    'H' 'H' 0.0000 0.0000
                         'International Tables Vol C Tables 4.2.6.8 and 6.1.1.4'
    'N' 'N' 0.0061 0.0033
                         'International Tables Vol C Tables 4.2.6.8 and 6.1.1.4'
    'O' 'O' 0.0106 0.0060
                         'International Tables Vol C Tables 4.2.6.8 and 6.1.1.4'
    'S' 'S' 0.1246 0.1234
                         'International Tables Vol C Tables 4.2.6.8 and 6.1.1.4'
_computing_data_collection     '<i>CrysAlis CCD</i> (Oxford Diffraction, 2008)'
_computing_cell_refinement     '<i>CrysAlis RED</i> (Oxford Diffraction, 2008)'
_computing_data_reduction     '<i>CrysAlis RED</i> (Oxford Diffraction, 2008)'
_computing_structure_solution     '<i>SIR92</i> (Altomare <i>et al.</i>,  1994)'
_computing_structure_refinement
        '<i>SHELXL97</i> (Sheldrick, 2008) within <i>WinGX</i> (Farrugia, 1999)'
_computing_molecular_graphics     '<i>PLATON</i> (Spek, 2009)'
_computing_publication_material     '<i>PLATON</i> (Spek, 2009)'
loop_
    _atom_site_type_symbol
    _atom_site_label
    _atom_site_fract_x
    _atom_site_fract_y
    _atom_site_fract_z
    _atom_site_U_iso_or_equiv
    _atom_site_thermal_displace_type
    _atom_site_calc_flag
    _atom_site_refinement_flags
    _atom_site_occupancy
    O O21 0.5436(2) 0.07535(18) 0.71892(15) 0.0487(6) Uani . . 1.000
    O O22 0.51554(19) 0.13704(18) 0.55354(14) 0.0460(5) Uani . . 1.000
    O O41 0.9552(2) 0.10842(19) 0.32892(14) 0.0548(6) Uani . . 1.000
    O O42 1.2220(2) 0.1865(2) 0.41565(15) 0.0627(7) Uani . . 1.000
    N N1 0.7507(2) 0.15288(18) 1.02586(14) 0.0291(5) Uani . . 1.000
    N N21 0.6039(2) 0.12314(17) 0.63793(15) 0.0319(5) Uani . . 1.000
    N N41 1.0680(2) 0.15615(18) 0.41645(15) 0.0350(5) Uani . . 1.000
    C C2 0.8078(2) 0.1261(2) 0.92656(16) 0.0276(5) Uani . . 1.000
    C C3 0.8089(3) -0.0026(2) 0.89375(18) 0.0348(6) Uani . . 1.000
    C C4 0.7505(3) -0.1008(2) 0.9630(2) 0.0403(7) Uani . . 1.000
    C C5 0.6935(3) -0.0690(2) 1.06403(19) 0.0400(7) Uani . . 1.000
    C C6 0.6954(3) 0.0601(2) 1.09439(18) 0.0364(7) Uani . . 1.000
    C C11 0.9122(2) 0.21211(18) 0.74513(16) 0.0256(5) Uani . . 1.000
    C C21 0.7921(2) 0.16202(18) 0.63956(16) 0.0260(5) Uani . . 1.000
    C C31 0.8394(2) 0.14506(19) 0.53166(17) 0.0278(5) Uani . . 1.000
    C C41 1.0145(2) 0.17560(19) 0.53089(16) 0.0275(5) Uani . . 1.000
    C C51 1.1393(2) 0.2235(2) 0.63196(17) 0.0303(6) Uani . . 1.000
    C C61 1.0871(2) 0.2431(2) 0.73779(17) 0.0291(6) Uani . . 1.000
    C C71 0.8663(3) 0.2446(2) 0.86313(17) 0.0318(6) Uani . . 1.000
    S S4A 0.60027(6) 0.49714(5) 0.81725(4) 0.0279(2) Uani . . 1.000
    O O41A 0.71609(19) 0.57569(16) 0.92704(12) 0.0391(5) Uani . . 1.000
    O O42A 0.51335(19) 0.35151(15) 0.81872(14) 0.0412(5) Uani . . 1.000
    O O43A 0.4786(2) 0.55635(18) 0.77623(13) 0.0436(5) Uani . . 1.000
    C C1A 0.9443(2) 0.50258(19) 0.54441(16) 0.0272(6) Uani . . 1.000
    C C2A 0.7662(3) 0.4645(3) 0.51220(19) 0.0576(9) Uani . . 1.000
    C C3A 0.6617(3) 0.4658(3) 0.59494(19) 0.0531(9) Uani . . 1.000
    C C4A 0.7357(2) 0.50677(19) 0.71157(16) 0.0263(6) Uani . . 1.000
    C C5A 0.9122(3) 0.5469(2) 0.74546(18) 0.0399(6) Uani . . 1.000
    C C6A 1.0155(3) 0.5444(2) 0.66214(19) 0.0409(7) Uani . . 1.000
    O O1W 0.7300(2) 0.39624(19) 1.07848(14) 0.0422(6) Uani . . 1.000
    O O2W 0.4510(4) 0.7847(3) 0.7040(3) 0.0475(11) Uani . . 0.500
    H H1 0.746(4) 0.240(3) 1.049(2) 0.059(8) Uiso . . 1.000
    H H3 0.84830 -0.02380 0.82590 0.0420 Uiso calc R 1.000
    H H4 0.75000 -0.18830 0.94090 0.0480 Uiso calc R 1.000
    H H5 0.65440 -0.13420 1.11060 0.0480 Uiso calc R 1.000
    H H6 0.65840 0.08380 1.16260 0.0440 Uiso calc R 1.000
    H H31 0.75700 0.11440 0.46260 0.0330 Uiso calc R 1.000
    H H51 1.25620 0.24210 0.62900 0.0360 Uiso calc R 1.000
    H H61 1.17110 0.27820 0.80620 0.0350 Uiso calc R 1.000
    H H71 0.96790 0.31920 0.91260 0.0380 Uiso calc R 1.000
    H H72 0.77380 0.27800 0.85240 0.0380 Uiso calc R 1.000
    H H2A 0.71510 0.43730 0.43320 0.0690 Uiso calc R 1.000
    H H3A 0.54180 0.43900 0.57140 0.0640 Uiso calc R 1.000
    H H5A 0.96300 0.57590 0.82450 0.0480 Uiso calc R 1.000
    H H6A 1.13540 0.57160 0.68620 0.0490 Uiso calc R 1.000
    H H11W 0.662(4) 0.407(3) 1.127(3) 0.069(9) Uiso . . 1.000
    H H12W 0.719(4) 0.441(3) 1.031(3) 0.062(9) Uiso . . 1.000
    H H21W 0.460(5) 0.730(4) 0.745(4) 0.060(10) Uiso . . 0.500
    H H22W 0.515(5) 0.860(3) 0.755(3) 0.065(10) Uiso . . 0.500
loop_
    _atom_site_aniso_label
    _atom_site_aniso_U_11
    _atom_site_aniso_U_22
    _atom_site_aniso_U_33
    _atom_site_aniso_U_12
    _atom_site_aniso_U_13
    _atom_site_aniso_U_23
    O21 0.0343(8) 0.0630(11) 0.0535(10) 0.0155(8) 0.0225(7) 0.0261(8)
    O22 0.0318(8) 0.0596(10) 0.0475(9) 0.0198(8) 0.0040(7) 0.0119(8)
    O41 0.0577(11) 0.0678(12) 0.0295(8) 0.0162(9) 0.0131(8) 0.0011(8)
    O42 0.0491(10) 0.1108(16) 0.0475(10) 0.0453(11) 0.0280(8) 0.0225(10)
    N1 0.0249(8) 0.0370(10) 0.0239(8) 0.0107(7) 0.0051(6) 0.0052(7)
    N21 0.0282(9) 0.0288(9) 0.0387(9) 0.0105(7) 0.0107(7) 0.0053(7)
    N41 0.0446(10) 0.0357(9) 0.0341(9) 0.0210(8) 0.0187(8) 0.0131(8)
    C2 0.0229(9) 0.0318(10) 0.0246(9) 0.0074(8) 0.0048(7) 0.0042(8)
    C3 0.0401(11) 0.0317(11) 0.0320(10) 0.0133(9) 0.0092(9) 0.0057(8)
    C4 0.0397(12) 0.0326(11) 0.0442(12) 0.0116(10) -0.0008(9) 0.0097(9)
    C5 0.0294(11) 0.0508(13) 0.0386(12) 0.0104(10) 0.0044(9) 0.0236(10)
    C6 0.0273(10) 0.0550(14) 0.0270(10) 0.0136(10) 0.0067(8) 0.0152(9)
    C11 0.0304(10) 0.0207(9) 0.0275(9) 0.0096(8) 0.0115(7) 0.0068(7)
    C21 0.0253(9) 0.0213(9) 0.0334(10) 0.0094(7) 0.0102(7) 0.0075(7)
    C31 0.0301(10) 0.0254(9) 0.0275(9) 0.0106(8) 0.0058(7) 0.0054(7)
    C41 0.0331(10) 0.0259(9) 0.0287(9) 0.0140(8) 0.0134(8) 0.0090(8)
    C51 0.0265(10) 0.0333(10) 0.0366(11) 0.0141(8) 0.0132(8) 0.0116(8)
    C61 0.0286(10) 0.0302(10) 0.0286(10) 0.0115(8) 0.0051(8) 0.0072(8)
    C71 0.0381(11) 0.0269(10) 0.0294(10) 0.0106(9) 0.0131(8) 0.0034(8)
    S4A 0.0314(3) 0.0369(3) 0.0266(2) 0.0204(2) 0.0159(2) 0.0132(2)
    O41A 0.0427(8) 0.0521(9) 0.0272(7) 0.0214(7) 0.0150(6) 0.0081(6)
    O42A 0.0408(8) 0.0418(9) 0.0492(9) 0.0168(7) 0.0242(7) 0.0205(7)
    O43A 0.0532(9) 0.0702(11) 0.0371(8) 0.0471(9) 0.0254(7) 0.0254(8)
    C1A 0.0332(10) 0.0285(10) 0.0298(10) 0.0170(8) 0.0174(8) 0.0136(8)
    C2A 0.0474(14) 0.127(2) 0.0247(11) 0.0570(16) 0.0166(10) 0.0264(13)
    C3A 0.0385(12) 0.113(2) 0.0303(11) 0.0483(14) 0.0158(10) 0.0256(13)
    C4A 0.0325(10) 0.0283(10) 0.0295(9) 0.0187(8) 0.0174(8) 0.0129(8)
    C5A 0.0303(10) 0.0487(13) 0.0278(10) 0.0045(9) 0.0116(8) -0.0068(9)
    C6A 0.0241(10) 0.0476(13) 0.0370(11) 0.0014(9) 0.0144(8) -0.0061(10)
    O1W 0.0555(10) 0.0677(11) 0.0272(8) 0.0456(9) 0.0177(7) 0.0154(8)
    O2W 0.0471(19) 0.0426(18) 0.0560(15) 0.0206(15) 0.0161(15) 0.0066(15)
_geom_special_details
;
Bond distances, angles etc. have been calculated using the rounded fractional
coordinates. All su's are estimated from the variances of the (full)
variance-covariance matrix. The cell esds are taken into account in the
estimation of distances, angles and torsion angles
;
loop_
    _geom_bond_atom_site_label_1
    _geom_bond_atom_site_label_2
    _geom_bond_site_symmetry_1
    _geom_bond_site_symmetry_2
    _geom_bond_distance
    _geom_bond_publ_flag
    S4A O42A . . 1.4479(16) no
    S4A O43A . . 1.4558(19) no
    S4A C4A . . 1.7687(19) no
    S4A O41A . . 1.4481(15) no
    O21 N21 . . 1.214(2) no
    O22 N21 . . 1.224(2) no
    O41 N41 . . 1.213(2) no
    O42 N41 . . 1.210(3) no
    O1W H11W . . 0.88(4) no
    O1W H12W . . 0.80(3) no
    O2W H21W . . 0.82(4) no
    O2W H22W . . 0.87(3) no
    N1 C6 . . 1.342(3) no
    N1 C2 . . 1.348(2) no
    N21 C21 . . 1.471(3) no
    N41 C41 . . 1.479(3) no
    N1 H1 . . 0.95(3) no
    C2 C3 . . 1.375(3) no
    C2 C71 . . 1.506(3) no
    C3 C4 . . 1.392(3) no
    C4 C5 . . 1.378(3) no
    C5 C6 . . 1.365(3) no
    C11 C61 . . 1.394(3) no
    C11 C71 . . 1.512(3) no
    C11 C21 . . 1.396(3) no
    C21 C31 . . 1.381(3) no
    C31 C41 . . 1.382(3) no
    C41 C51 . . 1.378(3) no
    C51 C61 . . 1.381(3) no
    C3 H3 . . 0.9300 no
    C4 H4 . . 0.9300 no
    C5 H5 . . 0.9300 no
    C6 H6 . . 0.9300 no
    C31 H31 . . 0.9300 no
    C51 H51 . . 0.9300 no
    C61 H61 . . 0.9300 no
    C71 H71 . . 0.9700 no
    C71 H72 . . 0.9700 no
    C1A C2A . . 1.381(3) no
    C1A C6A . . 1.378(3) no
    C1A C1A . 2_766 1.491(3) no
    C2A C3A . . 1.387(4) no
    C3A C4A . . 1.371(3) no
    C4A C5A . . 1.367(3) no
    C5A C6A . . 1.387(3) no
    C2A H2A . . 0.9300 no
    C3A H3A . . 0.9300 no
    C5A H5A . . 0.9300 no
    C6A H6A . . 0.9300 no
loop_
    _geom_angle_atom_site_label_1
    _geom_angle_atom_site_label_2
    _geom_angle_atom_site_label_3
    _geom_angle_site_symmetry_1
    _geom_angle_site_symmetry_2
    _geom_angle_site_symmetry_3
    _geom_angle
    _geom_angle_publ_flag
    O43A S4A C4A . . . 105.78(9) no
    O41A S4A C4A . . . 106.12(9) no
    O41A S4A O42A . . . 112.56(9) no
    O41A S4A O43A . . . 113.37(10) no
    O42A S4A O43A . . . 112.51(10) no
    O42A S4A C4A . . . 105.74(9) no
    H11W O1W H12W . . . 104(3) no
    H21W O2W H22W . . . 97(4) no
    C2 N1 C6 . . . 123.13(19) no
    O21 N21 O22 . . . 123.47(19) no
    O22 N21 C21 . . . 118.33(17) no
    O21 N21 C21 . . . 118.17(17) no
    O42 N41 C41 . . . 118.02(17) no
    O41 N41 O42 . . . 123.59(19) no
    O41 N41 C41 . . . 118.38(18) no
    C6 N1 H1 . . . 117.1(16) no
    C2 N1 H1 . . . 119.8(16) no
    N1 C2 C3 . . . 118.39(18) no
    N1 C2 C71 . . . 114.88(18) no
    C3 C2 C71 . . . 126.73(18) no
    C2 C3 C4 . . . 119.4(2) no
    C3 C4 C5 . . . 120.3(2) no
    C4 C5 C6 . . . 118.71(19) no
    N1 C6 C5 . . . 120.0(2) no
    C61 C11 C71 . . . 118.98(18) no
    C21 C11 C71 . . . 124.29(18) no
    C21 C11 C61 . . . 116.55(17) no
    C11 C21 C31 . . . 123.34(17) no
    N21 C21 C11 . . . 120.82(16) no
    N21 C21 C31 . . . 115.84(16) no
    C21 C31 C41 . . . 117.06(17) no
    N41 C41 C51 . . . 119.43(17) no
    C31 C41 C51 . . . 122.50(17) no
    N41 C41 C31 . . . 118.07(17) no
    C41 C51 C61 . . . 118.54(17) no
    C11 C61 C51 . . . 121.97(18) no
    C2 C71 C11 . . . 115.69(17) no
    C2 C3 H3 . . . 120.00 no
    C4 C3 H3 . . . 120.00 no
    C5 C4 H4 . . . 120.00 no
    C3 C4 H4 . . . 120.00 no
    C6 C5 H5 . . . 121.00 no
    C4 C5 H5 . . . 121.00 no
    N1 C6 H6 . . . 120.00 no
    C5 C6 H6 . . . 120.00 no
    C41 C31 H31 . . . 121.00 no
    C21 C31 H31 . . . 121.00 no
    C61 C51 H51 . . . 121.00 no
    C41 C51 H51 . . . 121.00 no
    C11 C61 H61 . . . 119.00 no
    C51 C61 H61 . . . 119.00 no
    H71 C71 H72 . . . 107.00 no
    C2 C71 H72 . . . 108.00 no
    C11 C71 H71 . . . 108.00 no
    C11 C71 H72 . . . 108.00 no
    C2 C71 H71 . . . 108.00 no
    C1A C1A C2A 2_766 . . 121.47(17) no
    C1A C1A C6A 2_766 . . 121.02(18) no
    C2A C1A C6A . . . 117.51(19) no
    C1A C2A C3A . . . 121.5(2) no
    C2A C3A C4A . . . 119.8(2) no
    S4A C4A C5A . . . 120.50(15) no
    C3A C4A C5A . . . 119.8(2) no
    S4A C4A C3A . . . 119.64(17) no
    C4A C5A C6A . . . 120.1(2) no
    C1A C6A C5A . . . 121.4(2) no
    C1A C2A H2A . . . 119.00 no
    C3A C2A H2A . . . 119.00 no
    C4A C3A H3A . . . 120.00 no
    C2A C3A H3A . . . 120.00 no
    C4A C5A H5A . . . 120.00 no
    C6A C5A H5A . . . 120.00 no
    C1A C6A H6A . . . 119.00 no
    C5A C6A H6A . . . 119.00 no
loop_
    _geom_torsion_atom_site_label_1
    _geom_torsion_atom_site_label_2
    _geom_torsion_atom_site_label_3
    _geom_torsion_atom_site_label_4
    _geom_torsion_site_symmetry_1
    _geom_torsion_site_symmetry_2
    _geom_torsion_site_symmetry_3
    _geom_torsion_site_symmetry_4
    _geom_torsion
    _geom_torsion_publ_flag
    O43A S4A C4A C5A . . . . 137.52(17) no
    O42A S4A C4A C3A . . . . 73.2(2) no
    O41A S4A C4A C3A . . . . -167.09(19) no
    O41A S4A C4A C5A . . . . 16.81(19) no
    O42A S4A C4A C5A . . . . -102.95(18) no
    O43A S4A C4A C3A . . . . -46.4(2) no
    C6 N1 C2 C71 . . . . -179.2(2) no
    C6 N1 C2 C3 . . . . 0.2(3) no
    C2 N1 C6 C5 . . . . -0.7(3) no
    O21 N21 C21 C11 . . . . -32.8(3) no
    O21 N21 C21 C31 . . . . 146.90(19) no
    O22 N21 C21 C31 . . . . -31.1(3) no
    O22 N21 C21 C11 . . . . 149.17(19) no
    O42 N41 C41 C31 . . . . 178.02(19) no
    O42 N41 C41 C51 . . . . -1.7(3) no
    O41 N41 C41 C51 . . . . 176.96(19) no
    O41 N41 C41 C31 . . . . -3.3(3) no
    N1 C2 C71 C11 . . . . -173.63(18) no
    N1 C2 C3 C4 . . . . 0.4(3) no
    C71 C2 C3 C4 . . . . 179.8(2) no
    C3 C2 C71 C11 . . . . 7.0(3) no
    C2 C3 C4 C5 . . . . -0.6(4) no
    C3 C4 C5 C6 . . . . 0.1(4) no
    C4 C5 C6 N1 . . . . 0.5(4) no
    C21 C11 C71 C2 . . . . 88.6(2) no
    C61 C11 C71 C2 . . . . -96.6(2) no
    C61 C11 C21 N21 . . . . 178.55(17) no
    C61 C11 C21 C31 . . . . -1.2(3) no
    C71 C11 C21 N21 . . . . -6.5(3) no
    C71 C11 C21 C31 . . . . 173.82(18) no
    C21 C11 C61 C51 . . . . -1.0(3) no
    C71 C11 C61 C51 . . . . -176.22(18) no
    N21 C21 C31 C41 . . . . -177.51(17) no
    C11 C21 C31 C41 . . . . 2.2(3) no
    C21 C31 C41 N41 . . . . 179.06(17) no
    C21 C31 C41 C51 . . . . -1.2(3) no
    C31 C41 C51 C61 . . . . -0.8(3) no
    N41 C41 C51 C61 . . . . 178.96(18) no
    C41 C51 C61 C11 . . . . 1.9(3) no
    C6A C1A C2A C3A . . . . -1.1(4) no
    C1A C1A C2A C3A 2_766 . . . 178.3(2) no
    C2A C1A C6A C5A . . . . 0.7(3) no
    C1A C1A C6A C5A 2_766 . . . -178.72(19) no
    C2A C1A C1A C2A . . 2_766 2_766 -180.0(2) no
    C2A C1A C1A C6A . . 2_766 2_766 0.7(3) no
    C6A C1A C1A C2A . . 2_766 2_766 -0.7(3) no
    C6A C1A C1A C6A . . 2_766 2_766 180.0(2) no
    C1A C2A C3A C4A . . . . 0.6(4) no
    C2A C3A C4A S4A . . . . -175.7(2) no
    C2A C3A C4A C5A . . . . 0.4(4) no
    S4A C4A C5A C6A . . . . 175.26(16) no
    C3A C4A C5A C6A . . . . -0.8(3) no
    C4A C5A C6A C1A . . . . 0.3(3) no
loop_
    _geom_hbond_atom_site_label_D
    _geom_hbond_atom_site_label_H
    _geom_hbond_atom_site_label_A
    _geom_hbond_site_symmetry_A
    _geom_hbond_distance_DH
    _geom_hbond_distance_HA
    _geom_hbond_distance_DA
    _geom_hbond_angle_DHA
    _geom_hbond_publ_flag
    N1 H1 O1W . 0.95(3) 1.71(3) 2.655(3) 175(3) yes
    O1W H11W O43A 2_667 0.88(4) 1.84(4) 2.716(2) 175(3) yes
    O1W H12W O41A . 0.80(3) 2.01(3) 2.806(2) 172(3) yes
    O2W H21W O43A . 0.82(4) 1.99(4) 2.761(4) 155(4) yes
    O2W H22W O21 1_565 0.87(3) 2.32(3) 2.867(2) 124(3) yes
    C2A H2A O2W 2_666 0.93 2.46 3.195(4) 136 no
    C4 H4 O41A 1_545 0.93 2.40 3.309(3) 165 no
    C5 H5 O42A 2_657 0.93 2.53 3.427(3) 163 no
    C5A H5A O41A . 0.93 2.52 2.897(3) 105 no
    C5A H5A O1W 2_767 0.93 2.58 3.232(3) 128 no
    C6 H6 O2W 2_667 0.93 2.44 3.316(4) 156 no
    C6 H6 O21 2_657 0.93 2.60 3.265(3) 129 no
    C71 H72 O21 . 0.97 2.46 2.799(3) 100 no
    C71 H72 O42A . 0.97 2.59 3.558(3) 176 no
