# Supplementary material for: Bis[2-(2,4-dinitro­benz­yl)pyridinium] biphenyl-4,4′-disulfonate trihydrate
Source: Acta Crystallogr Sect E Struct Rep Online. 2010 Apr 28;66(Pt 5):o1184–5. doi: 10.1107/S1600536810014819 (PMC2979160; doi:10.1107/S1600536810014819)
Supplement: Supplementary file 2 [file e-66-o1184-Isup2.hkl]

#
# h,k,l, Fc-squared, Fo-squared, sigma(Fo-squared) and status flag
#
data_I
_shelx_title ' exp_300 in P-1'
_shelx_refln_list_code          4
_shelx_F_calc_maximum      158.08
_exptl_crystal_F_000       460.00
_reflns_d_resolution_high  0.7965
 
loop_
 _symmetry_equiv_pos_as_xyz
 'x, y, z'
 '-x, -y, -z'
 
_cell_length_a     8.3897
_cell_length_b    10.6455
_cell_length_c    11.7405
_cell_angle_alpha  97.879
_cell_angle_beta   96.926
_cell_angle_gamma 112.066
 
_shelx_F_squared_multiplier     1.000
 
loop_
 _refln_index_h
 _refln_index_k
 _refln_index_l
 _refln_F_squared_calc
 _refln_F_squared_meas
 _refln_F_squared_sigma
 _refln_observed_status
   3   0   0      255.87      272.53      3.07 o
   4   0   0     1431.93     1510.10      9.89 o
   5   0   0       29.95       35.65      2.48 o
   6   0   0      151.05      148.48      3.27 o
   7   0   0        5.08        5.95      2.52 o
   8   0   0       11.04       13.84      2.88 o
   9   0   0       45.57       59.71      5.92 o
  -9   1   0       10.00       13.04      3.12 o
  -8   1   0       67.24       72.22      3.23 o
  -7   1   0       94.31       91.39      3.13 o
  -6   1   0      316.04      313.18      6.54 o
  -5   1   0        8.76        1.05      2.72 o
  -4   1   0      691.78      673.75      7.53 o
  -3   1   0     1576.39     1652.21      8.26 o
  -2   1   0        0.35        4.58      1.32 o
   2   1   0      906.55      940.96      5.57 o
   3   1   0      237.92      235.83      3.98 o
   4   1   0      282.25      337.51      4.00 o
   5   1   0       65.58       62.51      2.35 o
   6   1   0       68.53       60.12      2.77 o
   7   1   0        3.82        5.36      2.61 o
   8   1   0       99.14       95.58      4.23 o
   9   1   0       39.01       39.26      6.36 o
 -10   2   0       83.03       66.53      6.94 o
  -9   2   0       10.18       12.38      2.98 o
  -8   2   0       15.03       16.41      2.68 o
  -7   2   0        3.07        5.52      2.45 o
  -6   2   0       36.18       36.32      2.46 o
  -5   2   0       83.16       84.46      2.56 o
  -4   2   0      657.34      723.31      4.83 o
  -3   2   0      546.57      607.24      3.53 o
  -2   2   0      173.61      259.30      5.14 o
  -1   2   0     4739.73     4748.74     46.28 o
   2   2   0        4.71        6.30      1.43 o
   3   2   0     1710.57     1803.82      9.25 o
   4   2   0       42.30       38.73      1.93 o
   5   2   0       70.06       69.84      2.53 o
   6   2   0       16.26       19.76      2.95 o
   7   2   0       29.81       35.90      3.30 o
   8   2   0        8.66       12.68      5.49 o
 -10   3   0        5.57        8.97      4.41 o
  -9   3   0        1.23       -0.48      3.69 o
  -8   3   0       22.54       21.39      2.59 o
  -7   3   0        6.25        8.92      2.25 o
  -6   3   0      346.64      351.18      3.77 o
  -5   3   0     1267.06     1221.04      5.60 o
  -4   3   0      193.32      171.07      2.09 o
  -3   3   0      366.96      358.93      1.91 o
  -2   3   0       20.44       16.97      2.09 o
  -1   3   0     2459.24     2643.23     22.11 o
   2   3   0      147.59      130.27      2.14 o
   3   3   0       14.31       11.13      1.84 o
   4   3   0      127.62      139.26      2.92 o
   5   3   0      109.60      107.01      3.25 o
   6   3   0      282.99      270.98      7.90 o
   7   3   0       56.51       46.72      6.09 o
   8   3   0       11.41        8.68      5.97 o
 -10   4   0       10.07       14.32      4.62 o
  -9   4   0       24.30       25.15      4.13 o
  -8   4   0       12.40        8.49      3.51 o
  -7   4   0       14.95       15.80      2.08 o
  -6   4   0      199.48      192.44      2.52 o
  -5   4   0       32.44       21.01      1.36 o
  -4   4   0     3094.14     3017.38     32.88 o
  -3   4   0       19.60       20.04      1.10 o
  -2   4   0       30.26       28.73      1.06 o
  -1   4   0      486.22      546.92      4.47 o
   0   4   0       37.01       38.79      1.89 o
   1   4   0       55.86       77.11      3.94 o
   3   4   0      212.34      230.14      3.10 o
   4   4   0      262.72      245.43      3.55 o
   5   4   0       26.22       25.78      5.06 o
   6   4   0      112.75      112.45      6.71 o
   7   4   0       24.93       36.28      6.33 o
 -10   5   0       91.03       97.76      5.20 o
  -9   5   0       28.66       33.24      4.12 o
  -8   5   0       13.22        9.74      3.30 o
  -7   5   0       25.50       29.24      3.41 o
  -6   5   0       75.21       76.57      1.57 o
  -5   5   0      452.16      465.29      3.69 o
  -4   5   0       71.83       57.22      1.50 o
  -3   5   0      926.34      992.51      4.08 o
  -2   5   0       50.53       46.23      1.34 o
  -1   5   0     1633.80     1797.45      5.20 o
   0   5   0      297.48      301.56      3.63 o
   2   5   0      319.30      301.45      6.64 o
   3   5   0        7.62       12.76      3.92 o
   4   5   0       66.75       74.77      5.70 o
   5   5   0       58.79       51.70      5.85 o
   6   5   0       25.87       24.15      5.58 o
   7   5   0        3.20        7.66      6.00 o
 -10   6   0      108.89      110.09      5.45 o
  -9   6   0        1.05        4.01      3.83 o
  -8   6   0       11.84       19.24      3.03 o
  -7   6   0       47.78       51.56      2.56 o
  -6   6   0       65.25       71.87      2.45 o
  -5   6   0      883.32      906.86      5.23 o
  -4   6   0      366.39      364.87      2.30 o
  -3   6   0       14.13       17.65      1.07 o
  -2   6   0       68.50       57.81      1.53 o
  -1   6   0      101.60      118.73      2.66 o
   0   6   0      170.37      219.96      5.22 o
   1   6   0      119.97      121.24      3.86 o
   2   6   0       19.96       27.76      7.36 o
   3   6   0        4.16        6.27      4.29 o
   4   6   0       93.45       94.54      5.81 o
   5   6   0      340.32      344.14      9.53 o
   6   6   0       54.57       45.75      6.11 o
 -10   7   0       19.53       17.57      3.36 o
  -9   7   0        0.03        2.93      2.57 o
  -8   7   0       41.24       44.37      2.37 o
  -7   7   0       69.17       69.25      2.26 o
  -6   7   0      300.47      300.44      3.61 o
  -5   7   0       15.17       23.51      1.21 o
  -4   7   0      342.26      338.26      2.75 o
  -3   7   0       19.99       19.04      1.19 o
  -2   7   0       56.11       56.97      1.66 o
  -1   7   0      257.26      272.44      4.54 o
   0   7   0       43.93       55.09      4.99 o
   1   7   0      103.86       90.23      3.65 o
   2   7   0      157.24      156.37      4.54 o
   3   7   0      122.75      115.16      6.45 o
   4   7   0       33.35       35.28      5.92 o
   5   7   0       28.24       23.35      5.84 o
 -10   8   0       18.41       28.13      7.04 o
  -9   8   0      321.98      317.66      5.52 o
  -8   8   0        0.01        4.56      2.53 o
  -7   8   0       61.44       61.48      2.75 o
  -6   8   0      119.38      118.53      2.71 o
  -5   8   0      423.21      425.21      3.22 o
  -4   8   0      164.09      171.90      3.96 o
  -3   8   0      184.62      177.91      2.48 o
  -2   8   0       31.54       24.31      2.23 o
  -1   8   0      110.79      117.38      5.56 o
   0   8   0      326.74      343.44      4.38 o
   1   8   0        9.71       18.00      2.85 o
   2   8   0       12.19       20.30      5.67 o
   3   8   0      257.50      290.30      8.63 o
   4   8   0      114.03      110.00      7.19 o
   5   8   0       17.21       17.48      6.73 o
  -9   9   0        6.34       13.89      3.72 o
  -8   9   0        8.02       17.05      3.88 o
  -7   9   0       52.28       47.34      3.26 o
  -6   9   0       96.78       90.35      3.29 o
  -5   9   0       60.39       55.10      2.35 o
  -4   9   0       86.71       77.96      2.62 o
  -3   9   0       44.03       41.71      3.04 o
  -2   9   0       97.99       89.77      5.00 o
  -1   9   0       23.36       18.11      2.63 o
   0   9   0        8.68       12.51      2.51 o
   1   9   0      155.43      136.27      3.68 o
   2   9   0        1.90        9.58      4.09 o
   3   9   0      116.15       90.30      6.59 o
   4   9   0       36.99       34.53      6.37 o
  -9  10   0       51.41       51.56      4.11 o
  -8  10   0        1.00        2.76      3.19 o
  -7  10   0       17.94       22.43      3.11 o
  -6  10   0      384.85      375.33      5.22 o
  -5  10   0      139.81      140.99      3.62 o
  -4  10   0       32.03       36.09      3.16 o
  -3  10   0       27.67       28.04      2.95 o
  -2  10   0       32.11       26.13      2.54 o
  -1  10   0       27.26       38.91      2.83 o
   0  10   0        0.07        5.20      2.59 o
   1  10   0       15.06       17.98      2.96 o
   2  10   0        0.02        7.06      3.13 o
   3  10   0       48.43       52.55      4.50 o
  -8  11   0       14.12       17.36      3.47 o
  -7  11   0        7.65        6.60      3.07 o
  -6  11   0       56.71       50.20      3.20 o
  -5  11   0       16.28       27.87      3.35 o
  -4  11   0        7.36       11.03      3.06 o
  -3  11   0       87.62       85.40      8.54 o
  -2  11   0       14.16       17.01      3.66 o
  -1  11   0       19.87       26.23      2.91 o
   0  11   0       95.31      111.89      3.90 o
   1  11   0        4.33        5.80      4.07 o
  -7  12   0        0.13       -0.43      5.08 o
  -6  12   0       40.96       32.99      4.18 o
  -5  12   0       37.74       34.95      3.65 o
  -4  12   0        8.72       12.20      5.04 o
  -3  12   0        2.37        2.27      4.73 o
  -2  12   0        9.23       16.01      3.97 o
  -1  12   0       22.36       25.10      4.38 o
   0  12   0       68.10       92.00      4.09 o
  -5  13   0        0.07        3.69      5.51 o
  -4  13   0        5.29        6.18      5.23 o
  -3  13   0       14.55       14.65      4.26 o
   2 -13   1       54.42       68.88      9.46 o
   3 -13   1        6.76        9.01      4.23 o
   4 -13   1        0.82        4.69      5.25 o
   5 -13   1        2.02        3.92      5.33 o
   0 -12   1       27.15       27.22      4.43 o
   1 -12   1       23.08       21.23      4.29 o
   2 -12   1       11.46       17.97      5.34 o
   3 -12   1       29.63       43.55      5.45 o
   4 -12   1        7.22        5.30      5.12 o
   5 -12   1        9.39       12.67      5.21 o
   6 -12   1       14.09        9.31      5.15 o
   7 -12   1        1.11        0.16      5.76 o
  -2 -11   1       11.93       18.93      5.35 o
  -1 -11   1        1.27        7.24      3.02 o
   0 -11   1        8.30       13.87      2.91 o
   1 -11   1       18.89       12.92      2.79 o
   2 -11   1       43.02       38.19      3.95 o
   3 -11   1        0.29       -0.17      4.53 o
   4 -11   1       23.24       20.50      3.16 o
   5 -11   1        2.85        4.61      3.18 o
   6 -11   1      112.50      116.91      4.78 o
   7 -11   1      122.16      123.73      5.01 o
   8 -11   1       15.18       20.38      8.79 o
  -3 -10   1        1.04        2.43      3.85 o
  -2 -10   1        8.20       11.73      3.20 o
  -1 -10   1        0.77        6.81      2.73 o
   0 -10   1        7.25        5.02      2.59 o
   1 -10   1      133.28      121.17      3.40 o
   2 -10   1       10.86       11.08      4.34 o
   3 -10   1       28.94       33.43      2.97 o
   4 -10   1       73.36       71.25      3.43 o
   5 -10   1      130.17      128.25      4.35 o
   6 -10   1        6.80        5.70      3.24 o
   7 -10   1       59.03       59.75      4.74 o
   8 -10   1        3.91        6.68      3.19 o
   9 -10   1       14.00       13.61      5.62 o
  -4  -9   1      108.43      124.77      8.13 o
  -3  -9   1       38.40       43.55      5.78 o
  -2  -9   1       31.47       30.59      3.11 o
  -1  -9   1      131.66      134.17      3.67 o
   0  -9   1       24.48       18.61      2.54 o
   1  -9   1      239.80      228.05      3.84 o
   2  -9   1       20.03       26.54      4.19 o
   3  -9   1      105.00      109.12      3.60 o
   4  -9   1       15.96       15.61      2.71 o
   5  -9   1       18.60       16.05      3.09 o
   6  -9   1      127.46      125.54      3.58 o
   7  -9   1       48.90       53.53      3.23 o
   8  -9   1       24.56       27.31      4.08 o
   9  -9   1       68.18       75.70      4.99 o
  -5  -8   1       35.11       45.92      7.03 o
  -4  -8   1       20.53       20.08      6.03 o
  -3  -8   1       29.38       30.93      5.02 o
  -2  -8   1      133.47      135.98      4.55 o
  -1  -8   1      113.04      118.71      3.26 o
   0  -8   1       55.99       42.12      3.05 o
   1  -8   1      183.48      187.21      5.90 o
   2  -8   1      285.04      289.89      5.00 o
   3  -8   1       90.30       97.89      2.90 o
   4  -8   1       18.01       26.38      2.13 o
   5  -8   1        5.03        6.83      1.42 o
   6  -8   1      183.73      190.25      3.06 o
   7  -8   1       85.24       78.58      2.50 o
   8  -8   1       17.19       17.01      2.54 o
   9  -8   1        0.21        3.67      2.92 o
  10  -8   1        3.88       10.18      4.82 o
  -6  -7   1        6.47       12.68      5.95 o
  -5  -7   1        3.75        4.19      5.86 o
  -4  -7   1       23.60       30.99      5.77 o
  -3  -7   1       95.85       91.15      5.82 o
  -2  -7   1        0.98        5.08      4.32 o
  -1  -7   1      124.87      112.93      7.44 o
   0  -7   1       14.86       29.86      4.57 o
   1  -7   1      289.62      284.96      3.96 o
   2  -7   1      359.84      347.74      7.00 o
   3  -7   1        1.55        2.56      0.80 o
   4  -7   1       49.89       42.21      1.47 o
   5  -7   1       23.17       23.41      1.20 o
   6  -7   1       95.62       90.33      2.61 o
   7  -7   1       84.61       79.38      2.37 o
   8  -7   1        2.19        3.83      2.20 o
   9  -7   1       35.18       38.58      2.79 o
  10  -7   1       45.12       54.76      3.73 o
  -6  -6   1        5.63        9.16      5.90 o
  -5  -6   1      219.72      221.79      8.15 o
  -4  -6   1       94.14       98.57      6.31 o
  -3  -6   1        7.64        2.53      4.40 o
  -2  -6   1      129.31      135.25      3.86 o
  -1  -6   1       23.83       28.63      3.47 o
   0  -6   1     1136.40     1247.83      7.44 o
   1  -6   1     5118.21     5052.08     52.82 o
   2  -6   1        1.47        5.29      0.87 o
   3  -6   1      156.29      155.13      1.60 o
   4  -6   1      388.37      413.15      2.26 o
   5  -6   1      402.35      421.92      3.05 o
   6  -6   1      122.75      124.86      2.69 o
   7  -6   1       94.90       84.99      2.65 o
   8  -6   1       31.16       32.03      2.57 o
   9  -6   1        0.86        1.29      3.84 o
  10  -6   1        6.99       17.40      3.51 o
  -7  -5   1        3.54       14.07      6.07 o
  -6  -5   1        6.52        1.70      4.96 o
  -5  -5   1      151.45      148.40      6.78 o
  -4  -5   1      296.96      282.12      7.92 o
  -3  -5   1       26.32       24.40      4.29 o
  -2  -5   1      976.21      924.22     47.48 o
   0  -5   1      296.61      313.79     10.10 o
   1  -5   1       12.92       10.36      1.66 o
   2  -5   1      611.89      597.05      2.64 o
   3  -5   1        1.77       13.02      0.98 o
   4  -5   1      617.62      668.37      2.95 o
   5  -5   1       37.07       35.36      2.54 o
   6  -5   1      206.66      218.61      3.69 o
   7  -5   1      263.62      246.76      4.24 o
   8  -5   1       61.56       53.68      3.88 o
   9  -5   1       33.14       37.47      5.04 o
  10  -5   1        1.28        3.88      3.34 o
  -8  -4   1       15.09       21.63      6.39 o
  -7  -4   1       17.95       15.98      5.99 o
  -6  -4   1       23.44       20.77      5.71 o
  -5  -4   1       32.79       25.48      5.14 o
  -4  -4   1      463.45      468.25      4.69 o
  -3  -4   1        0.30        0.97      1.62 o
  -2  -4   1       40.88       43.17      3.10 o
  -1  -4   1      458.52      504.59      2.73 o
   0  -4   1      733.00      850.62      6.75 o
   1  -4   1       67.47       88.00      1.83 o
   2  -4   1     1129.13     1162.75      3.40 o
   3  -4   1        5.18        5.37      0.75 o
   4  -4   1     3193.54     3304.27     33.75 o
   5  -4   1     1055.79     1062.24     12.83 o
   6  -4   1        2.31        4.34      1.47 o
   7  -4   1       43.05       38.48      2.10 o
   8  -4   1      151.89      147.60      4.79 o
   9  -4   1        1.04        2.56      3.91 o
  10  -4   1       53.24       68.04      6.76 o
  -8  -3   1       28.89       31.01      5.87 o
  -7  -3   1       75.55       67.89      6.44 o
  -6  -3   1        0.60        1.45      3.22 o
  -5  -3   1      226.75      213.06      3.46 o
  -4  -3   1       49.16       43.09      2.01 o
  -3  -3   1       40.28       24.96      1.98 o
  -2  -3   1      437.34      459.11      4.98 o
  -1  -3   1       82.69       73.52      2.03 o
   1  -3   1    24988.42    24458.73    131.18 o
   2  -3   1        7.98       17.19      0.83 o
   3  -3   1      162.15      130.17      1.28 o
   4  -3   1      421.85      487.31      3.15 o
   5  -3   1      402.61      395.71      3.43 o
   6  -3   1      334.23      312.39      4.30 o
   7  -3   1      581.85      536.53      5.09 o
   8  -3   1       50.12       52.56      2.89 o
   9  -3   1       24.67       35.08      4.16 o
  10  -3   1        3.39        6.60      5.65 o
  -8  -2   1        6.19        8.12      5.35 o
  -7  -2   1       69.13       67.94      3.30 o
  -6  -2   1       48.16       47.45      4.00 o
  -5  -2   1       26.36       30.30      2.21 o
  -4  -2   1        0.11        6.00      2.33 o
  -3  -2   1      192.96      168.44      3.46 o
  -2  -2   1      286.42      269.31      3.23 o
  -1  -2   1      709.59      726.18      3.11 o
   0  -2   1       17.91       22.00      1.21 o
   1  -2   1     1046.57     1154.48     11.21 o
   2  -2   1       44.17       48.72      1.37 o
   3  -2   1       22.92       21.99      1.22 o
   4  -2   1        0.90        1.59      1.41 o
   5  -2   1        1.86        1.84      1.68 o
   6  -2   1       79.46       86.29      2.59 o
   7  -2   1      208.83      180.99      3.61 o
   8  -2   1       56.69       60.20      3.15 o
   9  -2   1        2.58        5.01      3.28 o
  -9  -1   1      100.25      116.52      7.37 o
  -8  -1   1      193.58      190.40      4.44 o
  -7  -1   1       53.27       45.40      2.96 o
  -6  -1   1        0.83       -0.22      2.90 o
  -5  -1   1       67.25       62.64      2.33 o
  -4  -1   1        0.57        4.74      1.93 o
  -3  -1   1      276.44      320.01      4.45 o
  -2  -1   1        7.37        9.43      1.77 o
   1  -1   1      576.86      615.91      2.71 o
   2  -1   1     9500.83     9247.07    122.64 o
   3  -1   1     3124.84     3056.61     75.82 o
   4  -1   1     1518.15     1753.68      7.88 o
   5  -1   1        7.85        8.54      1.85 o
   6  -1   1        3.17        6.06      2.13 o
   7  -1   1       80.72       74.89      3.08 o
   8  -1   1        3.54        7.35      3.59 o
   9  -1   1        0.03        1.33      4.81 o
  -9   0   1       98.90      107.50      4.11 o
  -8   0   1        1.75        3.34      2.83 o
  -7   0   1        3.27        4.44      2.52 o
  -6   0   1        3.13        5.16      2.10 o
  -5   0   1       48.60       43.97      2.45 o
  -4   0   1      547.78      545.57      4.73 o
  -3   0   1      917.13      830.71      6.84 o
   1   0   1     9774.31     9582.79     63.03 o
   3   0   1       56.02       56.67      2.04 o
   4   0   1      725.88      687.40      5.36 o
   5   0   1      191.93      192.12      3.65 o
   6   0   1      257.30      264.09      3.96 o
   7   0   1      407.24      387.89      5.84 o
   8   0   1        0.18        3.37      3.19 o
   9   0   1        6.16        7.88      3.67 o
  -9   1   1      101.86      106.18      3.92 o
  -8   1   1      167.17      162.67      3.89 o
  -7   1   1      102.25      105.15      3.21 o
  -6   1   1        2.27        2.00      1.95 o
  -5   1   1       49.02       58.72      2.49 o
  -4   1   1     2101.87     2287.86     11.73 o
  -3   1   1      391.70      394.31      4.42 o
  -2   1   1      935.41      948.77      6.55 o
  -1   1   1      117.49       87.34      1.58 o
   0   1   1      844.55      708.55     12.47 o
   2   1   1      467.49      536.67      4.47 o
   3   1   1       68.62       62.20      2.76 o
   4   1   1      142.87      171.71      3.20 o
   5   1   1       10.92       12.67      2.32 o
   6   1   1       68.44       74.86      3.41 o
   7   1   1      278.09      272.12      5.21 o
   8   1   1       13.58       19.51      3.48 o
   9   1   1        5.63        1.56      5.73 o
 -10   2   1       18.63       21.74      4.79 o
  -9   2   1       25.12       35.32      3.18 o
  -8   2   1       45.04       41.81      2.85 o
  -7   2   1        0.07        0.24      2.28 o
  -6   2   1       34.56       32.71      2.14 o
  -5   2   1       34.36       39.32      2.82 o
  -4   2   1      714.83      682.47      4.74 o
  -3   2   1      494.09      446.98      3.25 o
  -2   2   1     3247.49     3286.79     28.12 o
  -1   2   1        7.26       10.90      1.83 o
   0   2   1     3492.08     3541.81     20.13 o
   3   2   1     1090.33     1098.97      7.31 o
   4   2   1      118.03      101.11      2.72 o
   5   2   1        5.74        6.23      2.45 o
   6   2   1        2.82        3.80      2.95 o
   7   2   1      157.98      149.02      6.98 o
   8   2   1       29.99       31.07      5.98 o
 -10   3   1        5.42        4.19      4.52 o
  -9   3   1      348.61      343.57     11.72 o
  -8   3   1      143.50      150.20      3.60 o
  -7   3   1       77.01       69.43      2.67 o
  -6   3   1        4.54        3.67      1.70 o
  -5   3   1      268.36      309.57      3.15 o
  -4   3   1      302.24      311.14      2.71 o
  -3   3   1      469.08      443.69      2.42 o
  -2   3   1     1249.08     1181.68      7.78 o
  -1   3   1     1639.21     1672.85     16.35 o
   0   3   1      665.96      770.41      5.59 o
   4   3   1       73.27       74.52      4.72 o
   5   3   1       58.93       66.43      5.28 o
   6   3   1      406.68      415.07      9.72 o
   7   3   1      128.45      142.45      7.23 o
   8   3   1       14.21       11.54      6.04 o
 -10   4   1       66.41       63.93      4.86 o
  -9   4   1       29.28       25.48      4.10 o
  -8   4   1      187.70      180.59      6.96 o
  -7   4   1      367.61      356.51      4.07 o
  -6   4   1      401.95      413.14      3.45 o
  -5   4   1      164.54      178.33      2.34 o
  -4   4   1      187.57      205.93      2.06 o
  -3   4   1      586.18      603.44      2.55 o
  -2   4   1     2949.39     3240.89     26.09 o
  -1   4   1       47.53       50.55      2.18 o
   0   4   1      741.04      667.15      4.50 o
   4   4   1       43.77       32.59      4.34 o
   5   4   1        1.48        6.68      4.42 o
   6   4   1        2.67        3.88      4.58 o
   7   4   1       89.81       87.89      6.91 o
 -10   5   1       45.86       37.69      4.69 o
  -9   5   1        7.52        5.76      3.84 o
  -8   5   1      372.58      362.33      6.38 o
  -7   5   1      192.64      206.11      3.53 o
  -6   5   1        5.33        6.08      1.29 o
  -5   5   1        9.28        9.77      0.97 o
  -4   5   1      369.10      315.43      3.15 o
  -3   5   1      306.98      290.51      3.83 o
  -2   5   1      296.73      269.73      2.38 o
  -1   5   1      179.76      221.93      2.13 o
   0   5   1       76.45       77.34      3.02 o
   2   5   1      398.57      381.40      5.50 o
   3   5   1      333.31      311.87      7.33 o
   4   5   1      475.02      464.92      9.70 o
   5   5   1      164.90      139.53      6.66 o
   6   5   1       40.08       40.45      6.25 o
   7   5   1       24.68       29.33      6.65 o
 -10   6   1       19.19       23.42      4.44 o
  -9   6   1      156.28      149.72      5.27 o
  -8   6   1      107.55      108.38      3.31 o
  -7   6   1       84.41       88.83      2.86 o
  -6   6   1      136.61      142.90      2.90 o
  -5   6   1        2.18        2.06      1.36 o
  -4   6   1      176.64      182.32      2.77 o
  -3   6   1        0.04        1.95      1.56 o
  -2   6   1      769.60      811.18      4.13 o
  -1   6   1      120.38      120.31      4.98 o
   0   6   1       62.92       65.36      3.48 o
   1   6   1       22.56       33.73      5.28 o
   2   6   1      310.67      324.15      5.37 o
   3   6   1       78.97       73.35      5.31 o
   4   6   1        0.92        1.05      4.92 o
   5   6   1       17.23       21.70      5.56 o
   6   6   1       85.44       84.41      7.43 o
 -10   7   1       24.89       28.38      4.64 o
  -9   7   1        0.13        5.02      3.57 o
  -8   7   1       69.00       69.14      2.92 o
  -7   7   1      133.58      132.93      3.18 o
  -6   7   1       65.34       59.73      2.42 o
  -5   7   1      231.19      237.48      2.57 o
  -4   7   1      261.78      243.00      3.29 o
  -3   7   1      127.27      130.71      2.15 o
  -2   7   1        0.45        1.85      1.27 o
  -1   7   1       33.03       38.28      2.81 o
   0   7   1      183.65      184.78      2.81 o
   1   7   1       16.44       18.80      2.35 o
   2   7   1      472.41      483.06      7.30 o
   3   7   1       83.43       72.88      5.48 o
   4   7   1       71.01       77.86      6.53 o
   5   7   1      104.69      108.86      7.33 o
 -10   8   1        0.30        1.70      4.34 o
  -9   8   1       25.52       24.32      2.97 o
  -8   8   1      274.67      264.87      4.14 o
  -7   8   1        0.18        2.53      2.29 o
  -6   8   1        0.13        3.24      1.78 o
  -5   8   1       92.82       94.06      2.12 o
  -4   8   1      295.80      297.12      3.84 o
  -3   8   1       62.43       73.70      2.23 o
  -2   8   1      235.04      228.16      3.55 o
  -1   8   1      124.45      123.55      2.96 o
   0   8   1        4.79        6.95      2.29 o
   1   8   1        2.65        5.15      2.70 o
   2   8   1       19.20       30.25      5.05 o
   3   8   1       30.24       26.06      5.46 o
   4   8   1      169.19      163.70      7.90 o
  -9   9   1        0.37        5.51      3.49 o
  -8   9   1      106.94      101.75      3.97 o
  -7   9   1       14.78       12.23      2.88 o
  -6   9   1       36.53       27.21      2.75 o
  -5   9   1       78.79       83.93      2.44 o
  -4   9   1       76.55       88.23      2.81 o
  -3   9   1      305.42      285.39      3.29 o
  -2   9   1       30.26       29.12      6.31 o
  -1   9   1        3.24        6.20      2.29 o
   0   9   1       63.40       65.15      2.97 o
   1   9   1      115.93      123.06      3.67 o
   2   9   1       18.24       30.90      3.28 o
   3   9   1       22.58       13.75      5.91 o
  -9  10   1       65.13       85.60      4.32 o
  -8  10   1      159.82      163.99      4.61 o
  -7  10   1       99.53      102.96      3.90 o
  -6  10   1        0.02        1.51      2.65 o
  -5  10   1      159.31      132.52      2.89 o
  -4  10   1       32.50       41.08      2.53 o
  -3  10   1       26.19       28.26      4.57 o
  -2  10   1      202.04      189.33      3.75 o
  -1  10   1      100.10       93.78      3.30 o
   0  10   1       38.96       43.41      3.01 o
   1  10   1        1.19        5.52      2.87 o
   2  10   1       31.82       41.91      6.49 o
  -8  11   1      169.28      165.93      5.92 o
  -7  11   1        0.06        4.45      3.72 o
  -6  11   1        8.11       12.61      3.88 o
  -5  11   1       12.71       10.64      2.25 o
  -4  11   1        2.48        4.21      3.10 o
  -3  11   1       28.74       21.16      4.07 o
  -2  11   1       67.05       60.12      4.25 o
  -1  11   1       13.37       20.42      2.84 o
   0  11   1        2.04        5.97      3.25 o
   1  11   1        4.48       10.52      3.27 o
  -7  12   1        4.00        6.27      5.28 o
  -6  12   1        2.40        8.29      6.24 o
  -5  12   1       31.64       29.50      3.63 o
  -4  12   1       10.37       10.89      3.02 o
  -3  12   1        0.07        2.87      3.86 o
  -2  12   1       41.53       44.18      4.45 o
  -1  12   1        0.14        9.64      4.11 o
  -5  13   1        3.20       11.13      5.50 o
  -4  13   1        2.43        2.92      5.25 o
   2 -13   2       50.97       41.30      4.84 o
   3 -13   2        0.27        1.13      5.11 o
   4 -13   2        0.03       -0.47      5.51 o
   5 -13   2       28.12       29.98      6.02 o
   6 -13   2       16.80       13.55      4.18 o
   0 -12   2        0.20        4.93      4.13 o
   1 -12   2       88.02       91.45      4.97 o
   2 -12   2      125.86       80.50      4.73 o
   3 -12   2       22.32       30.77      5.48 o
   4 -12   2       24.30       31.00      5.25 o
   5 -12   2       17.84       22.80      5.62 o
   6 -12   2       12.93       19.86      3.98 o
   7 -12   2       22.30       26.62      6.51 o
  -2 -11   2        0.77        6.48      3.36 o
  -1 -11   2       14.06       17.50      3.11 o
   0 -11   2        1.16        2.28      2.79 o
   1 -11   2        0.77        2.92      4.38 o
   2 -11   2        0.82        0.30      4.58 o
   3 -11   2      237.05      215.66      7.48 o
   4 -11   2      179.51      197.85      7.56 o
   5 -11   2        4.66        4.12      4.78 o
   6 -11   2       28.57       24.35      5.33 o
   7 -11   2       29.98       32.63      5.44 o
   8 -11   2       59.01       70.11      5.00 o
  -3 -10   2        5.61        6.83      5.52 o
  -2 -10   2        0.55        4.30      3.01 o
  -1 -10   2       62.01       65.96      3.35 o
   0 -10   2        0.37        1.47      2.47 o
   1 -10   2       28.02       22.49      2.56 o
   2 -10   2       71.42       54.83      5.06 o
   3 -10   2       97.54       85.02      3.49 o
   4 -10   2      163.70      173.37      4.77 o
   5 -10   2       74.98       68.56      3.74 o
   6 -10   2       77.45       74.31      4.30 o
   7 -10   2       40.65       40.04      7.16 o
   8 -10   2        0.02        0.69      5.17 o
   9 -10   2       18.70       19.45      6.77 o
  -4  -9   2        0.03       -0.50      5.36 o
  -3  -9   2       71.35       66.50      6.50 o
  -2  -9   2       37.81       46.85      3.90 o
  -1  -9   2       42.29       36.45      2.92 o
   0  -9   2      131.02      135.65      3.50 o
   1  -9   2     1379.21     1328.62      9.21 o
   2  -9   2     1215.74     1128.74      8.14 o
   3  -9   2      212.06      208.67      4.22 o
   4  -9   2      247.97      237.27      4.60 o
   5  -9   2       27.64       18.21      3.20 o
   6  -9   2       25.62       28.70      5.84 o
   7  -9   2       89.65      106.97      4.61 o
   8  -9   2       83.16      108.30      7.25 o
   9  -9   2        5.47        9.32      6.18 o
  -5  -8   2        0.00        4.48      5.46 o
  -4  -8   2        0.01       -1.26      5.29 o
  -3  -8   2       35.85       38.03      5.18 o
  -2  -8   2        3.34        8.97      3.25 o
  -1  -8   2      232.29      231.50      3.99 o
   0  -8   2       40.83       40.46      2.49 o
   1  -8   2      388.87      381.79      7.62 o
   2  -8   2       43.63       33.49      1.67 o
   3  -8   2      581.02      575.86      3.73 o
   4  -8   2     1489.89     1490.94     14.73 o
   5  -8   2       57.81       55.64      1.99 o
   6  -8   2      141.60      139.58      3.60 o
   7  -8   2       36.97       34.70      2.53 o
   8  -8   2        1.59        4.87      2.67 o
   9  -8   2        0.54        4.43      3.04 o
  -6  -7   2       14.64       24.36      6.79 o
  -5  -7   2        9.09        6.14      5.10 o
  -4  -7   2       49.60       55.33      6.19 o
  -3  -7   2      740.11      671.74     12.90 o
  -2  -7   2        5.75       12.21      7.63 o
  -1  -7   2       27.76       32.26      2.87 o
   0  -7   2      581.82      605.91      8.92 o
   1  -7   2       30.06       23.86      2.15 o
   2  -7   2        2.99        2.58      0.96 o
   3  -7   2      251.12      257.45      1.93 o
   4  -7   2      432.34      436.76      3.00 o
   5  -7   2       17.01       16.16      1.43 o
   6  -7   2       29.92       32.34      1.84 o
   7  -7   2       31.93       32.32      2.20 o
   8  -7   2        8.77       11.90      2.29 o
   9  -7   2        0.19        6.13      2.63 o
  10  -7   2        3.17        3.92      5.21 o
  -6  -6   2       41.50       49.72      6.39 o
  -5  -6   2       11.97       11.67      4.87 o
  -4  -6   2        0.26        2.68      4.30 o
  -3  -6   2        4.64        5.04      4.45 o
  -2  -6   2      153.60      138.99      5.36 o
  -1  -6   2      611.97      576.71      4.02 o
   0  -6   2       80.17       77.66      2.63 o
   1  -6   2     4170.81     4306.80     49.11 o
   2  -6   2     3242.34     3312.93     14.81 o
   3  -6   2      138.51      142.30      1.59 o
   4  -6   2       59.09       64.41      1.18 o
   5  -6   2       19.82       30.99      1.78 o
   6  -6   2       24.77       21.53      1.89 o
   7  -6   2        0.05        3.70      2.07 o
   8  -6   2      420.81      406.76      4.70 o
   9  -6   2      104.95      106.88      4.61 o
  10  -6   2       15.87       17.40      4.15 o
  -7  -5   2       12.44       14.78      6.35 o
  -6  -5   2       34.34       35.09      5.44 o
  -5  -5   2       10.71       12.53      4.87 o
  -4  -5   2      196.10      198.57      7.05 o
  -3  -5   2      109.25      128.17      6.43 o
  -2  -5   2      113.56      103.65      2.07 o
  -1  -5   2      414.88      428.02     11.66 o
   0  -5   2      323.96      317.44      3.78 o
   1  -5   2       78.15       88.18      2.22 o
   2  -5   2      310.58      314.64      2.39 o
   3  -5   2       64.33       57.35      1.13 o
   4  -5   2      283.02      325.57      2.66 o
   5  -5   2      135.81      117.79      2.85 o
   6  -5   2        6.19        6.52      1.84 o
   7  -5   2        1.46        6.46      2.55 o
   8  -5   2       30.60       26.45      2.64 o
   9  -5   2        8.10       11.60      3.54 o
  10  -5   2        2.79        1.76      5.28 o
  -8  -4   2        5.47        5.67      6.65 o
  -7  -4   2       53.50       44.33      6.06 o
  -6  -4   2      103.75      100.18      6.63 o
  -5  -4   2       10.62       10.31      2.24 o
  -4  -4   2      134.02      119.74      2.54 o
  -3  -4   2      609.96      620.98      5.66 o
  -2  -4   2      150.11      195.09      3.19 o
  -1  -4   2      588.94      546.78      2.70 o
   0  -4   2     4268.06     4477.66     60.32 o
   1  -4   2       94.18       98.79      1.43 o
   2  -4   2      674.26      725.07      5.44 o
   3  -4   2      518.69      483.37      2.87 o
   4  -4   2      175.22      173.44      2.49 o
   5  -4   2      315.34      366.46      3.48 o
   6  -4   2        3.81        4.01      1.42 o
   7  -4   2        6.40        7.58      1.69 o
   8  -4   2      354.97      333.69      6.24 o
   9  -4   2      145.43      144.98      5.17 o
  10  -4   2       17.08       25.64      6.25 o
  -8  -3   2       77.71       69.89      7.04 o
  -7  -3   2       44.99       51.41      4.31 o
  -6  -3   2       60.27       62.44      2.89 o
  -5  -3   2        8.50       11.61      2.18 o
  -4  -3   2      378.83      365.66      4.32 o
  -3  -3   2       49.14       40.95      2.36 o
  -2  -3   2      188.91      163.71      1.99 o
  -1  -3   2      706.94      647.85      5.31 o
   0  -3   2      192.54      199.48      2.50 o
   1  -3   2     5313.09     5515.84     27.39 o
   2  -3   2     2195.64     2360.18     14.16 o
   3  -3   2     1468.31     1454.64      7.90 o
   4  -3   2      172.62      178.80      2.01 o
   5  -3   2       33.21       45.40      1.90 o
   6  -3   2      642.65      576.92      4.92 o
   7  -3   2       52.05       45.57      2.69 o
   8  -3   2      217.34      206.86      4.71 o
   9  -3   2       18.46       20.01      3.91 o
  -9  -2   2        0.06        1.65      6.36 o
  -8  -2   2       31.92       34.44      4.23 o
  -7  -2   2       55.37       50.46      3.07 o
  -6  -2   2      381.64      365.13      4.59 o
  -5  -2   2      172.35      176.18      3.14 o
  -4  -2   2      762.14      829.93      7.84 o
  -3  -2   2      613.09      679.85      4.89 o
  -2  -2   2       10.44        8.95      1.40 o
  -1  -2   2      217.01      199.82      1.69 o
   1  -2   2       62.11       72.54      3.48 o
   2  -2   2       43.40       63.18      1.26 o
   3  -2   2       52.87       41.79      1.75 o
   4  -2   2      702.99      739.53      4.35 o
   5  -2   2       31.96       27.63      1.89 o
   6  -2   2       53.38       58.07      2.93 o
   7  -2   2        0.11        5.57      2.81 o
   8  -2   2       35.27       32.30      3.38 o
  -9  -1   2        5.01        3.04      3.28 o
  -8  -1   2       14.39        6.00      2.97 o
  -7  -1   2       55.68       47.76      2.97 o
  -6  -1   2        0.24        1.95      2.21 o
  -5  -1   2       69.09       77.28      2.45 o
  -4  -1   2       31.97       33.23      2.89 o
  -3  -1   2     1536.45     1506.05      9.31 o
  -2  -1   2      919.05      821.63      6.06 o
  -1  -1   2     2230.75     2144.76     26.53 o
   1  -1   2      840.17      849.62      3.58 o
   2  -1   2     3346.67     3406.96     27.29 o
   3  -1   2      615.64      541.51      4.21 o
   4  -1   2        1.45        3.41      1.86 o
   5  -1   2      132.26      120.66      3.12 o
   6  -1   2        2.03        3.82      2.53 o
   7  -1   2        9.51       10.13      2.86 o
   8  -1   2      218.95      214.07      7.04 o
   9  -1   2       82.58       98.01      6.43 o
  -9   0   2        5.59        7.57      4.13 o
  -8   0   2      134.61      144.58      4.40 o
  -7   0   2        4.76        8.19      2.53 o
  -6   0   2      145.53      127.20      3.02 o
  -5   0   2       23.50       23.02      2.32 o
  -4   0   2      277.25      286.57      3.71 o
   1   0   2     1847.74     1805.11     19.56 o
   2   0   2    10685.86    10919.83     95.82 o
   3   0   2       58.34       55.17      3.07 o
   4   0   2     1538.46     1536.42      7.92 o
   5   0   2       67.52       76.66      4.92 o
   6   0   2       33.09       30.53      2.96 o
   7   0   2       25.02       29.31      4.57 o
   8   0   2       79.33       74.67      5.82 o
   9   0   2        5.03        1.77      5.38 o
 -10   1   2       67.86       73.15      4.72 o
  -9   1   2        2.05        2.79      3.04 o
  -8   1   2       28.56       31.04      2.97 o
  -7   1   2       32.47       31.99      2.71 o
  -6   1   2       14.71       20.83      2.23 o
  -5   1   2      220.07      218.26      3.64 o
  -4   1   2      140.67      157.69      4.05 o
   1   1   2      447.02      347.90      4.20 o
   4   1   2       14.93       17.75      3.18 o
   5   1   2        2.51        5.09      3.70 o
   6   1   2        0.69        4.96      4.24 o
   7   1   2       85.92       92.04      5.83 o
   8   1   2       53.03       46.86      5.67 o
 -10   2   2       11.59       17.04      4.65 o
  -9   2   2       35.60       30.63      3.21 o
  -8   2   2      160.85      130.13      3.63 o
  -7   2   2      417.84      396.45      4.66 o
  -6   2   2      496.03      532.41      4.67 o
  -5   2   2       22.70       34.04      2.82 o
  -4   2   2        3.78        2.95      2.21 o
  -3   2   2     1292.11     1200.19      5.41 o
  -2   2   2     2454.08     2459.20     30.75 o
   0   2   2      141.14      109.54      1.22 o
   1   2   2     1048.23     1034.42      6.94 o
   4   2   2        0.16        2.81      3.03 o
   5   2   2      703.05      717.45     10.58 o
   6   2   2      306.37      296.18      8.24 o
   7   2   2        2.65        2.45      4.92 o
   8   2   2      113.92      100.26      7.26 o
 -10   3   2       24.18       33.56      5.37 o
  -9   3   2        2.21        3.65      3.89 o
  -8   3   2      363.00      334.98      4.65 o
  -7   3   2      387.69      372.00      5.87 o
  -6   3   2       70.12       59.90      2.25 o
  -5   3   2      731.23      708.25      9.55 o
  -4   3   2     1461.87     1526.88     20.82 o
  -3   3   2      308.68      314.41      2.47 o
  -2   3   2     1515.01     1503.04      5.90 o
  -1   3   2     1161.68     1211.29      4.74 o
   0   3   2     1473.87     1483.62      6.59 o
   1   3   2       55.96       48.06      2.51 o
   4   3   2      267.22      279.23      7.07 o
   5   3   2        2.12        0.70      3.87 o
   6   3   2       21.34       26.62      5.20 o
   7   3   2       10.10       10.50      5.16 o
   8   3   2        6.89        1.42      5.69 o
 -10   4   2       39.26       51.22      5.06 o
  -9   4   2       13.10       11.01      3.83 o
  -8   4   2       18.69       21.62      3.62 o
  -7   4   2      559.12      536.34      5.43 o
  -6   4   2      381.65      355.80      3.05 o
  -5   4   2      216.70      204.30      2.65 o
  -4   4   2      240.48      240.08      2.86 o
  -3   4   2      250.62      232.66      2.04 o
  -2   4   2       30.33       19.21      1.34 o
  -1   4   2     1085.24     1051.01      3.56 o
   0   4   2      933.58      944.31      3.82 o
   1   4   2      907.44      878.30     13.93 o
   3   4   2       69.51       55.83      4.39 o
   4   4   2      268.77      260.80      7.30 o
   5   4   2        0.01        4.51      4.29 o
   6   4   2       98.77       97.73      6.63 o
   7   4   2       16.52       18.23      5.65 o
 -10   5   2        5.00        4.89      4.52 o
  -9   5   2       19.68       15.40      3.93 o
  -8   5   2      156.60      153.62      5.09 o
  -7   5   2     1463.38     1402.79      8.02 o
  -6   5   2     1350.31     1300.46      7.63 o
  -5   5   2      460.32      455.56      3.79 o
  -4   5   2      206.91      189.93      2.63 o
  -3   5   2       62.89       66.85      2.52 o
  -2   5   2      114.47      119.66      1.89 o
  -1   5   2        5.47        2.75      1.60 o
   0   5   2       40.34       30.37      1.36 o
   1   5   2       91.52       94.74      2.52 o
   2   5   2        8.80        9.77      3.62 o
   3   5   2      170.54      158.93      6.30 o
   4   5   2       18.14       22.79      5.12 o
   5   5   2      249.80      251.78      8.38 o
   6   5   2       42.32       34.94      6.32 o
 -10   6   2       80.74       74.17      5.00 o
  -9   6   2        6.47        7.41      3.85 o
  -8   6   2        6.13        7.96      2.85 o
  -7   6   2      452.59      451.29      4.66 o
  -6   6   2       76.89       69.17      2.53 o
  -5   6   2       96.32      102.70      2.92 o
  -4   6   2      133.94      133.22      1.89 o
  -3   6   2      121.40      125.87      2.65 o
  -2   6   2       26.58       38.84      2.00 o
  -1   6   2        4.06        5.92      1.21 o
   0   6   2       35.13       44.01      2.71 o
   1   6   2        5.73        7.06      1.81 o
   2   6   2      498.60      473.03      5.53 o
   3   6   2      208.02      187.08      7.05 o
   4   6   2       47.64       40.10      5.33 o
   5   6   2        2.99        6.53      5.57 o
   6   6   2        0.35        1.44      3.72 o
 -10   7   2        3.02        8.97      4.39 o
  -9   7   2      258.12      258.02      5.55 o
  -8   7   2       35.89       36.58      2.90 o
  -7   7   2      545.75      548.86      5.07 o
  -6   7   2      541.77      519.96      4.60 o
  -5   7   2       23.84       27.47      1.91 o
  -4   7   2      273.17      244.69      2.52 o
  -3   7   2      403.15      411.95      4.56 o
  -2   7   2       87.06       83.36      1.88 o
  -1   7   2      352.45      338.79      4.18 o
   0   7   2      671.08      641.63      6.84 o
   1   7   2       74.31       65.08      2.11 o
   2   7   2        2.45        4.81      2.36 o
   3   7   2       22.84       23.86      3.06 o
   4   7   2       25.38       18.02      4.17 o
   5   7   2        0.44        1.95      3.72 o
 -10   8   2       17.76       25.40      4.50 o
  -9   8   2       25.49       29.09      3.07 o
  -8   8   2       79.60       78.31      3.07 o
  -7   8   2      162.40      172.61      3.47 o
  -6   8   2      328.00      327.93      3.35 o
  -5   8   2      418.59      404.41      3.95 o
  -4   8   2      108.19       87.17      2.73 o
  -3   8   2      100.91      101.36      2.58 o
  -2   8   2       56.27       56.99      2.07 o
  -1   8   2       67.72       60.94      2.62 o
   0   8   2      144.48      152.46      3.39 o
   1   8   2        3.66        8.23      2.53 o
   2   8   2        0.12        5.01      2.92 o
   3   8   2       62.48       88.96      6.57 o
   4   8   2        0.77        6.22      6.22 o
  -9   9   2       17.71       25.19      3.71 o
  -8   9   2       18.07       19.96      3.34 o
  -7   9   2      379.93      383.91      4.60 o
  -6   9   2       45.87       48.53      2.12 o
  -5   9   2      106.63      101.49      2.65 o
  -4   9   2        5.57        4.20      1.86 o
  -3   9   2       82.56       90.66      5.04 o
  -2   9   2        2.28        2.78      2.32 o
  -1   9   2       49.71       48.20      2.66 o
   0   9   2        2.11        2.85      2.80 o
   1   9   2       57.54       75.69      3.21 o
   2   9   2      129.53      136.33      4.58 o
   3   9   2       13.52       24.17      6.06 o
  -9  10   2        7.60        6.07      3.62 o
  -8  10   2       22.09       17.98      3.39 o
  -7  10   2      163.73      154.39      4.32 o
  -6  10   2      146.59      140.09      3.78 o
  -5  10   2       17.43       19.81      2.17 o
  -4  10   2       44.43       43.96      2.77 o
  -3  10   2        1.70        2.50      3.18 o
  -2  10   2        8.86       10.26      2.48 o
  -1  10   2      144.31      121.24      3.50 o
   0  10   2       38.40       43.39      3.05 o
   1  10   2        1.02        7.48      5.66 o
   2  10   2       13.36       12.93      5.61 o
  -8  11   2        0.36        1.33      3.97 o
  -7  11   2        9.63        9.91      3.21 o
  -6  11   2       23.61       24.67      2.91 o
  -5  11   2      251.32      222.19      4.31 o
  -4  11   2       42.40       30.30      2.59 o
  -3  11   2       16.78       21.01      3.67 o
  -2  11   2        2.63        3.01      3.33 o
  -1  11   2        1.00        2.96      2.72 o
   0  11   2        4.04        6.66      4.00 o
   1  11   2        6.18       21.28      5.09 o
  -7  12   2       53.82       48.06      4.84 o
  -6  12   2        5.83        4.28      3.85 o
  -5  12   2       48.00       44.34      3.12 o
  -4  12   2        0.84        0.92      2.50 o
  -3  12   2        0.25        1.17      3.76 o
  -2  12   2        3.83        3.67      3.80 o
  -1  12   2      109.14       97.64      8.74 o
   2 -13   3        0.00        3.44      5.60 o
   3 -13   3        8.27       11.12      5.81 o
   4 -13   3        1.14        7.94      5.63 o
   5 -13   3       27.37       31.61      5.88 o
   0 -12   3       44.43       57.28      4.82 o
   1 -12   3        9.93        4.70      3.88 o
   2 -12   3      535.56      449.67     10.92 o
   3 -12   3      187.23      180.46      8.06 o
   4 -12   3        2.84        5.57      5.03 o
   5 -12   3        4.24        4.87      5.11 o
   6 -12   3       25.72       24.11      4.25 o
   7 -12   3        4.11        3.97      5.53 o
  -2 -11   3        0.26        4.57      3.30 o
  -1 -11   3        1.43        5.00      2.93 o
   0 -11   3        5.72        7.84      2.77 o
   1 -11   3       10.16       13.10      3.73 o
   2 -11   3       10.23        6.43      4.76 o
   3 -11   3        0.75        2.13      4.44 o
   4 -11   3       44.94       42.04      5.68 o
   5 -11   3      128.68      124.70      7.08 o
   6 -11   3        2.34        5.70      3.79 o
   7 -11   3        7.32        4.97      5.55 o
   8 -11   3        0.10       -1.31      5.59 o
  -3 -10   3       14.74        8.16      6.10 o
  -2 -10   3       78.91       75.65      4.64 o
  -1 -10   3        4.26        5.71      2.66 o
   0 -10   3       25.13       22.42      2.75 o
   1 -10   3       86.89       98.21      3.81 o
   2 -10   3       17.74       18.88      4.55 o
   3 -10   3       25.02       18.94      4.90 o
   4 -10   3       82.06       91.03      5.71 o
   5 -10   3      282.11      276.23      8.57 o
   6 -10   3        0.84       -1.18      4.62 o
   7 -10   3        2.39        6.86      5.41 o
   8 -10   3        0.23       -0.69      5.86 o
   9 -10   3       73.68       74.55      7.61 o
  -4  -9   3       53.46       58.66      6.77 o
  -3  -9   3        0.35       10.01      5.99 o
  -2  -9   3        0.00        4.44      4.40 o
  -1  -9   3      112.54      119.74      5.00 o
   0  -9   3       10.49       13.50      2.50 o
   1  -9   3       20.76       29.13      4.21 o
   2  -9   3     1232.40     1154.23     13.73 o
   3  -9   3     1018.34      990.58      7.43 o
   4  -9   3      237.58      240.77      6.85 o
   5  -9   3       88.92      107.15      3.88 o
   6  -9   3       41.22       58.16      6.91 o
   7  -9   3       61.53       55.60      5.47 o
   8  -9   3       29.20       26.99      5.77 o
   9  -9   3       21.34       32.36      6.80 o
  -5  -8   3       13.01       20.32      6.31 o
  -4  -8   3       17.22       20.30      5.63 o
  -3  -8   3       58.28       63.60      9.05 o
  -2  -8   3        0.50        3.64      3.12 o
  -1  -8   3      381.75      373.49      4.72 o
   0  -8   3       60.73       67.49      3.28 o
   1  -8   3       26.11       17.43      4.09 o
   2  -8   3      627.76      627.80      4.21 o
   3  -8   3      102.25      100.00      2.50 o
   4  -8   3      147.17      139.56      2.60 o
   5  -8   3      137.90      140.40      3.34 o
   6  -8   3        9.20       10.52      2.68 o
   7  -8   3        1.89        3.30      3.60 o
   8  -8   3       30.23       31.31      5.51 o
   9  -8   3       41.78       39.26      3.94 o
  -6  -7   3       35.35       28.03      7.01 o
  -5  -7   3       97.76       97.83      7.35 o
  -4  -7   3       73.52       62.57      6.27 o
  -3  -7   3        3.06       11.90      5.56 o
  -2  -7   3       71.20       80.74     11.90 o
  -1  -7   3      189.65      195.85      4.13 o
   0  -7   3       24.92       22.21      3.39 o
   1  -7   3     1175.62     1201.79     14.76 o
   2  -7   3        0.44        0.93      1.27 o
   3  -7   3       44.47       49.44      1.75 o
   4  -7   3      121.08      124.40      2.06 o
   5  -7   3      575.11      584.70      9.16 o
   6  -7   3        1.35        4.25      2.61 o
   7  -7   3      106.94      127.74      9.87 o
   8  -7   3        1.05        3.06      3.28 o
   9  -7   3       26.10       28.08      3.79 o
  -6  -6   3        0.88        3.01      5.90 o
  -5  -6   3       55.13       56.60      5.63 o
  -4  -6   3        0.02        1.16      4.59 o
  -3  -6   3      149.07      154.42      4.27 o
  -2  -6   3      106.88       97.09      2.37 o
  -1  -6   3       53.53       44.89      1.93 o
   0  -6   3        5.11        3.23      2.99 o
   1  -6   3       11.28       16.46      1.46 o
   2  -6   3      750.86      824.17      3.95 o
   3  -6   3       38.27       46.42      1.03 o
   4  -6   3      358.17      372.58      3.08 o
   5  -6   3      500.31      524.70      8.81 o
   6  -6   3       39.42       47.90      3.09 o
   7  -6   3      582.97      544.78      6.95 o
   8  -6   3       41.63       38.15      3.67 o
   9  -6   3       79.05       75.27      5.97 o
  -7  -5   3       49.27       52.06      6.39 o
  -6  -5   3       48.79       43.22      6.10 o
  -5  -5   3      101.05       92.40      4.31 o
  -4  -5   3      294.80      279.58      6.49 o
  -3  -5   3        3.08        5.67      1.86 o
  -2  -5   3      162.42      180.28      2.22 o
  -1  -5   3      665.22      667.57      4.66 o
   0  -5   3       50.35       39.82      2.22 o
   1  -5   3        6.13        3.09      0.97 o
   2  -5   3      151.75      198.69      3.15 o
   3  -5   3       77.92       71.02      1.16 o
   4  -5   3        5.22        6.57      0.89 o
   5  -5   3      203.01      221.10      6.31 o
   6  -5   3        0.60        1.28      2.79 o
   7  -5   3       41.31       43.94      3.55 o
   8  -5   3        3.36        6.59      3.31 o
   9  -5   3       14.91        8.60      5.19 o
  -8  -4   3        0.92        4.22      6.05 o
  -7  -4   3       12.55        9.46      4.36 o
  -6  -4   3      205.91      202.60      6.01 o
  -5  -4   3      360.93      354.53      4.26 o
  -4  -4   3      143.18      121.14      2.72 o
  -3  -4   3      397.66      362.61      5.02 o
  -2  -4   3      965.43      965.83      4.42 o
  -1  -4   3      756.20      821.10      4.98 o
   0  -4   3      552.57      513.34      3.05 o
   1  -4   3      189.25      227.38      4.23 o
   2  -4   3     1492.85     1502.92      5.34 o
   3  -4   3     1299.25     1353.46      4.39 o
   4  -4   3      115.39      114.42      4.47 o
   5  -4   3      557.47      544.11      7.66 o
   6  -4   3     1878.88     1824.46      7.88 o
   7  -4   3        9.83       16.17      4.14 o
   8  -4   3       25.04       23.51      4.66 o
   9  -4   3       21.12       25.22      5.64 o
  -8  -3   3       52.90       59.66      4.79 o
  -7  -3   3       34.74       35.69      4.37 o
  -6  -3   3        1.68        4.29      2.23 o
  -5  -3   3        2.41        2.64      2.05 o
  -4  -3   3       18.91       21.21      2.25 o
  -3  -3   3     1013.25     1078.83      8.24 o
  -2  -3   3      104.80      118.81      1.90 o
  -1  -3   3     1023.39     1081.38      6.79 o
   0  -3   3       59.68       75.96      2.71 o
   1  -3   3        3.01       16.71      1.57 o
   2  -3   3      489.85      533.32      2.83 o
   3  -3   3        1.85        1.49      1.36 o
   4  -3   3       86.60       95.45      2.32 o
   5  -3   3      351.56      352.47      3.58 o
   6  -3   3      123.97      120.59      2.82 o
   7  -3   3      912.27      901.36     13.36 o
   8  -3   3       41.26       39.83      5.44 o
   9  -3   3       51.15       46.76      5.94 o
  -9  -2   3      139.44      145.10      6.12 o
  -8  -2   3        2.90        4.50      2.98 o
  -7  -2   3        2.81        3.66      2.55 o
  -6  -2   3      122.81      120.64      3.21 o
  -5  -2   3       65.69       66.44      2.56 o
  -4  -2   3       65.44       56.67      3.26 o
  -3  -2   3       74.06       89.73      2.49 o
  -2  -2   3      161.26      190.43      1.97 o
   1  -2   3     1321.05     1272.37      5.06 o
   2  -2   3      547.78      541.19      5.27 o
   3  -2   3        0.21        0.39      0.78 o
   4  -2   3      216.41      216.88      3.31 o
   5  -2   3      582.38      597.62      4.70 o
   6  -2   3       50.78       47.59      2.92 o
   7  -2   3       49.60       45.92      3.36 o
   8  -2   3        8.62        6.79      3.07 o
   9  -2   3       25.38       24.88      5.86 o
  -9  -1   3       93.35       87.43      4.03 o
  -8  -1   3        0.64        0.93      2.79 o
  -7  -1   3      427.01      395.99      8.83 o
  -6  -1   3       85.77       82.33      3.07 o
  -5  -1   3      211.29      211.02      3.35 o
  -4  -1   3       73.89       66.41      3.43 o
  -3  -1   3       75.11       60.88      3.16 o
  -2  -1   3      110.50      117.51      2.97 o
  -1  -1   3      102.16      124.69      2.24 o
   1  -1   3      830.49      801.95      4.53 o
   2  -1   3      369.80      448.35      4.96 o
   3  -1   3      106.78      134.49      2.72 o
   4  -1   3      396.98      420.38      6.14 o
   5  -1   3      102.68      101.34      4.27 o
   6  -1   3     3070.44     3046.96     47.61 o
   7  -1   3        1.23        0.49      3.03 o
   8  -1   3        1.51        4.20      3.32 o
   9  -1   3        0.02        5.71      5.52 o
  -9   0   3       58.49       61.84      3.75 o
  -8   0   3      105.02      106.81      3.59 o
  -7   0   3      166.64      171.05      4.28 o
  -6   0   3       74.95       77.88      2.74 o
  -5   0   3        6.11        7.54      2.17 o
  -4   0   3       19.40       31.28      2.23 o
  -3   0   3      540.74      530.31      6.22 o
  -2   0   3        0.15        1.98      2.14 o
   0   0   3       12.42        9.68      1.14 o
   1   0   3       89.25       84.74      1.33 o
   2   0   3     2273.52     2502.67     50.16 o
   3   0   3      212.09      242.40      4.89 o
   4   0   3      759.35      788.59      8.80 o
   5   0   3       14.33       18.07      2.68 o
   6   0   3      302.71      285.38     11.30 o
   7   0   3       29.36       32.43      3.35 o
   8   0   3       14.38       14.17      3.63 o
   9   0   3       25.89       28.34      4.42 o
 -10   1   3        1.70        7.25      3.61 o
  -9   1   3       54.08       63.86      3.52 o
  -8   1   3       34.14       29.99      2.92 o
  -7   1   3      221.21      214.34      3.97 o
  -6   1   3       11.56       15.49      2.21 o
  -5   1   3      188.27      178.76      2.95 o
  -4   1   3     1383.90     1334.85      9.89 o
  -3   1   3      647.52      727.47      6.64 o
  -1   1   3     1118.40     1179.80     23.44 o
   1   1   3     3162.12     3046.53     49.48 o
   2   1   3        3.83        9.66      2.54 o
   4   1   3       23.53       31.67      3.34 o
   5   1   3      602.79      593.38      6.66 o
   6   1   3        0.47       -0.26      3.12 o
   7   1   3       43.82       46.02      3.76 o
   8   1   3        1.21        3.93      3.74 o
 -10   2   3        1.51        2.84      4.58 o
  -9   2   3       10.36       13.66      2.89 o
  -8   2   3       27.81       20.32      2.65 o
  -7   2   3      544.16      517.39      5.27 o
  -6   2   3      640.04      631.73      4.57 o
  -5   2   3     1603.30     1519.91     10.94 o
  -4   2   3      860.58      782.50      7.17 o
  -3   2   3       33.67       13.76      2.32 o
  -2   2   3        6.89        0.87      1.32 o
  -1   2   3      336.58      307.17      1.95 o
   0   2   3      115.12      119.89      1.65 o
   1   2   3      831.12      884.59      6.18 o
   2   2   3      247.04      255.45      4.98 o
   3   2   3      174.35      164.67      4.74 o
   4   2   3      109.63       99.69      3.66 o
   5   2   3       52.70       57.35      3.41 o
   6   2   3      369.90      373.84      6.46 o
   7   2   3        4.34        3.34      3.74 o
   8   2   3        0.08        2.56      3.91 o
 -10   3   3       58.54       60.71      5.02 o
  -9   3   3       41.86       42.73      4.22 o
  -8   3   3        1.02        1.59      2.49 o
  -7   3   3      840.13      844.35      7.33 o
  -6   3   3       54.10       50.25      2.12 o
  -5   3   3       92.69      101.35      4.53 o
  -4   3   3     1348.91     1412.37      6.89 o
  -3   3   3      434.05      424.99      6.35 o
  -2   3   3      718.64      725.38      4.25 o
  -1   3   3      439.50      420.81      3.23 o
   0   3   3       39.70       41.94      0.99 o
   1   3   3      190.81      207.52      4.07 o
   2   3   3     1158.92     1194.28      9.85 o
   3   3   3       88.73      102.09      4.33 o
   4   3   3      374.49      374.92      5.51 o
   5   3   3       28.25       29.31      3.31 o
   6   3   3        0.69        1.06      3.39 o
   7   3   3        0.69        3.60      3.69 o
 -10   4   3        2.47        7.31      4.62 o
  -9   4   3       23.57       28.00      4.23 o
  -8   4   3       36.62       38.99      3.32 o
  -7   4   3       65.38       62.76      2.42 o
  -6   4   3       62.04       63.49      2.09 o
  -5   4   3      448.18      417.44      4.29 o
  -4   4   3     1037.98     1026.33      4.92 o
  -3   4   3      103.38      107.50      1.75 o
  -2   4   3      505.12      458.37      3.21 o
  -1   4   3      219.50      184.70      2.15 o
   0   4   3      838.46      874.69      4.16 o
   1   4   3      242.17      235.66      4.40 o
   2   4   3       48.90       35.94      3.05 o
   3   4   3       93.32       89.49      3.28 o
   4   4   3        0.65        3.04      2.77 o
   5   4   3      261.30      263.46      5.65 o
   6   4   3       20.15       19.97      3.83 o
   7   4   3        2.39        3.48      4.15 o
 -10   5   3        9.42        7.83      4.56 o
  -9   5   3       52.85       60.78      4.37 o
  -8   5   3       30.64       35.68      3.01 o
  -7   5   3      256.60      254.42      5.38 o
  -6   5   3       99.17       90.38      2.06 o
  -5   5   3       33.55       35.22      1.84 o
  -4   5   3      753.43      736.49      4.31 o
  -3   5   3      351.24      366.22      3.32 o
  -2   5   3       36.96       42.26      1.07 o
  -1   5   3       92.65      109.80      1.38 o
   0   5   3        2.93        4.35      0.91 o
   1   5   3      585.60      606.72      3.55 o
   2   5   3       57.31       64.42      3.40 o
   3   5   3       18.93       19.93      2.93 o
   4   5   3       53.61       56.66      4.55 o
   5   5   3        2.61        2.62      3.30 o
   6   5   3       17.46       14.11      3.88 o
 -10   6   3       57.97       58.24      4.93 o
  -9   6   3       27.67       32.21      3.59 o
  -8   6   3        2.46        4.77      2.93 o
  -7   6   3      389.64      398.39      5.06 o
  -6   6   3      154.70      143.11      4.72 o
  -5   6   3       44.50       45.08      1.56 o
  -4   6   3       78.11       69.22      1.78 o
  -3   6   3       87.33       89.72      2.20 o
  -2   6   3      131.51      127.21      2.91 o
  -1   6   3      325.13      300.40      3.04 o
   0   6   3     1614.88     1642.81      6.79 o
   1   6   3       10.19        7.41      1.51 o
   2   6   3      369.92      399.16      9.38 o
   3   6   3        0.89        4.46      2.84 o
   4   6   3        6.02        3.99      2.96 o
   5   6   3        0.36        1.53      3.56 o
 -10   7   3        2.63        4.38      4.21 o
  -9   7   3      164.36      168.35      4.58 o
  -8   7   3       78.11       73.45      3.11 o
  -7   7   3        3.69        6.92      2.39 o
  -6   7   3      407.76      404.18      4.96 o
  -5   7   3      101.00       93.96      2.42 o
  -4   7   3       36.48       31.38      2.14 o
  -3   7   3      629.62      609.45      5.98 o
  -2   7   3       39.12       38.90      2.21 o
  -1   7   3       55.40       61.79      1.63 o
   0   7   3      138.60      144.94      3.07 o
   1   7   3      228.60      221.95      3.84 o
   2   7   3       81.59       84.05      3.46 o
   3   7   3       12.87        8.78      3.14 o
   4   7   3        9.32        5.80      3.38 o
   5   7   3       15.75       21.05      6.02 o
 -10   8   3        8.53        4.55      4.39 o
  -9   8   3        2.72        6.36      4.17 o
  -8   8   3        0.38        5.51      2.67 o
  -7   8   3      103.42      113.63      3.16 o
  -6   8   3       63.66       66.74      2.53 o
  -5   8   3       52.99       57.87      2.31 o
  -4   8   3      230.15      231.07      3.13 o
  -3   8   3      243.62      241.48      5.23 o
  -2   8   3      128.85      120.90      2.89 o
  -1   8   3        4.88       10.43      2.57 o
   0   8   3      114.68      124.38      3.18 o
   1   8   3       24.84       22.13      2.48 o
   2   8   3       33.98       40.85      5.33 o
   3   8   3       61.54       48.80      5.83 o
   4   8   3        1.39        5.04      5.56 o
  -9   9   3        1.76        4.86      2.90 o
  -8   9   3       77.02       69.82      3.17 o
  -7   9   3      110.87      108.88      4.57 o
  -6   9   3      214.37      222.90      3.73 o
  -5   9   3      197.64      179.57      3.15 o
  -4   9   3      369.23      328.18      3.75 o
  -3   9   3       10.03       13.69      5.28 o
  -2   9   3       16.90       19.70      2.38 o
  -1   9   3       38.96       39.04      2.58 o
   0   9   3      272.18      263.33      4.34 o
   1   9   3       43.91       46.03      4.16 o
   2   9   3       60.34       67.20      6.56 o
   3   9   3        8.33        8.65      6.06 o
  -9  10   3        6.47       10.80      3.71 o
  -8  10   3        0.01       -1.38      3.37 o
  -7  10   3       70.39       68.36      4.32 o
  -6  10   3      131.27      137.10      3.19 o
  -5  10   3      136.03      134.03      3.03 o
  -4  10   3       16.13       18.65      2.85 o
  -3  10   3      433.83      375.57      6.32 o
  -2  10   3       36.04       42.89      2.81 o
  -1  10   3       16.24       18.80      2.63 o
   0  10   3        0.84        3.92      6.29 o
   1  10   3        0.73       10.03      8.60 o
   2  10   3        4.66        5.57      5.85 o
  -8  11   3       16.78       17.13      3.71 o
  -7  11   3       76.11       89.99      4.40 o
  -6  11   3       15.78       19.57      3.63 o
  -5  11   3       61.27       60.82      3.26 o
  -4  11   3       90.98       74.95      2.98 o
  -3  11   3       32.84       32.59      3.64 o
  -2  11   3        1.49        9.51      6.27 o
  -1  11   3        0.00        6.13      5.60 o
   0  11   3       12.84       18.97      4.40 o
  -6  12   3        4.29        1.66      3.70 o
  -5  12   3       17.65       20.49      2.76 o
  -4  12   3      177.13      159.63      3.86 o
  -3  12   3        0.55        6.71      6.35 o
  -2  12   3        9.04       19.47      6.53 o
   2 -13   4       82.58       88.34      7.54 o
   3 -13   4        7.71       11.49      5.69 o
   4 -13   4       26.02       32.21      6.60 o
   5 -13   4       22.42       25.91      6.43 o
   0 -12   4        0.20        4.44      4.07 o
   1 -12   4       29.22       33.26      4.44 o
   2 -12   4       19.36        8.49      4.82 o
   3 -12   4      330.59      290.59      9.28 o
   4 -12   4        0.51       -1.52      4.76 o
   5 -12   4        2.50        4.39      5.69 o
   6 -12   4       55.90       52.42      4.80 o
   7 -12   4       26.32       29.74      6.68 o
  -2 -11   4       19.55       21.21      3.44 o
  -1 -11   4        8.08       12.03      3.12 o
   0 -11   4        7.11        5.84      2.87 o
   1 -11   4       81.68       89.26      6.54 o
   2 -11   4        0.42        5.00      4.97 o
   3 -11   4       69.15       59.81      5.55 o
   4 -11   4        3.58        4.84      4.32 o
   5 -11   4        0.06        3.65      4.55 o
   6 -11   4       55.22       49.26      7.31 o
   7 -11   4       42.23       44.38      5.76 o
  -3 -10   4       46.42       45.46      6.47 o
  -2 -10   4       86.65       92.99      3.79 o
  -1 -10   4       20.59       17.45      2.96 o
   0 -10   4        0.05        0.20      2.91 o
   1 -10   4       17.69       16.20      2.91 o
   2 -10   4      170.79      186.85      7.35 o
   3 -10   4      195.77      200.70      7.31 o
   4 -10   4       23.02       18.47      5.14 o
   5 -10   4       34.22       32.01      4.80 o
   6 -10   4       86.58       72.10      6.16 o
   7 -10   4       74.57       89.19      6.44 o
   8 -10   4        1.92       -0.57      5.35 o
  -4  -9   4        0.80        2.70      6.19 o
  -3  -9   4       34.74       44.06      7.97 o
  -2  -9   4       12.41       20.49      3.50 o
  -1  -9   4        0.09        1.92      2.59 o
   0  -9   4       14.10       10.63      3.00 o
   1  -9   4      475.47      470.15      6.00 o
   2  -9   4      202.42      214.76      6.85 o
   3  -9   4       22.09       28.41      4.21 o
   4  -9   4       30.47       34.75      5.01 o
   5  -9   4      151.48      145.70      6.85 o
   6  -9   4       45.65       46.10      5.19 o
   7  -9   4        5.63        2.62      5.08 o
   8  -9   4       96.63       88.95      7.10 o
   9  -9   4       28.00       31.24      7.14 o
  -5  -8   4       32.58       35.70      6.83 o
  -4  -8   4       60.34       58.86      6.33 o
  -3  -8   4      126.41      126.96      6.60 o
  -2  -8   4       40.51       44.99      7.35 o
  -1  -8   4        2.37        1.21      2.99 o
   0  -8   4       91.20       84.58      3.47 o
   1  -8   4       39.14       36.00      4.04 o
   2  -8   4      552.05      518.99      5.30 o
   3  -8   4      770.64      742.53      3.73 o
   4  -8   4        8.29       11.37      2.37 o
   5  -8   4        2.77        6.14      2.98 o
   6  -8   4        1.73        2.61      2.59 o
   7  -8   4        0.69        1.51      2.92 o
   8  -8   4        8.08        8.91      3.40 o
   9  -8   4        0.03        7.30      3.79 o
  -6  -7   4       77.12       85.10      7.94 o
  -4  -7   4       40.73       39.65      5.70 o
  -3  -7   4       79.74       86.20      5.82 o
  -2  -7   4       75.00       76.60      3.48 o
  -1  -7   4      138.18      142.56      2.65 o
   0  -7   4       59.96       68.25      4.33 o
   1  -7   4      725.82      692.59      7.72 o
   2  -7   4      278.12      269.82      2.58 o
   3  -7   4      128.15      140.48      2.15 o
   4  -7   4        0.15        1.95      2.06 o
   5  -7   4        2.57        4.51      2.50 o
   6  -7   4       67.68       70.86      3.38 o
   7  -7   4      247.92      251.06      5.30 o
   8  -7   4        0.22        3.95      3.32 o
   9  -7   4       98.25       89.66      4.81 o
  -6  -6   4        7.87        9.78      5.34 o
  -5  -6   4       41.41       32.65      3.93 o
  -4  -6   4       52.74       52.48      3.72 o
  -3  -6   4        3.96        8.94      2.85 o
  -2  -6   4      111.32      116.16      2.79 o
  -1  -6   4        8.43       10.54      1.89 o
   0  -6   4       45.37       42.75      3.54 o
   1  -6   4       43.43       40.39      2.36 o
   2  -6   4      473.79      440.55     10.19 o
   3  -6   4      169.34      176.34      2.59 o
   4  -6   4      141.98      147.23      2.05 o
   5  -6   4       40.75       49.22      4.20 o
   6  -6   4       19.14       19.51      3.04 o
   7  -6   4       58.37       60.03      3.75 o
   8  -6   4       29.78       33.94      3.73 o
   9  -6   4        2.76        3.07      5.04 o
  -7  -5   4        2.73        7.21      5.53 o
  -6  -5   4       12.18       10.82      3.81 o
  -5  -5   4       65.39       60.27      4.01 o
  -4  -5   4      378.76      375.18      4.21 o
  -3  -5   4     1403.63     1408.40      6.47 o
  -2  -5   4      383.81      371.98      2.94 o
  -1  -5   4      118.49      121.51      3.10 o
   0  -5   4      156.98      187.14      2.06 o
   1  -5   4      491.78      543.54      7.36 o
   2  -5   4      456.02      445.47      3.98 o
   3  -5   4       63.03       73.68      1.52 o
   4  -5   4      179.59      191.90      3.78 o
   5  -5   4      158.01      164.20      3.94 o
   6  -5   4      345.51      344.75      5.62 o
   7  -5   4        4.62        9.02      3.12 o
   8  -5   4      192.17      179.44      5.18 o
   9  -5   4       43.56       43.28      5.79 o
  -8  -4   4      116.08      127.46      5.86 o
  -7  -4   4       51.10       43.13      4.37 o
  -6  -4   4      271.21      251.06      5.99 o
  -5  -4   4        0.30        2.36      2.24 o
  -4  -4   4       30.31       30.43      2.22 o
  -3  -4   4      118.51      118.30      2.96 o
  -2  -4   4      662.65      656.62      3.81 o
  -1  -4   4      144.17      192.40      2.87 o
   0  -4   4       64.76       58.09      3.05 o
   1  -4   4     1010.78      995.52      5.66 o
   2  -4   4       10.13       14.61      1.45 o
   3  -4   4       62.35       48.30      1.43 o
   4  -4   4      158.08      155.37      3.36 o
   5  -4   4       17.91       22.37      2.65 o
   6  -4   4       32.37       32.47      2.26 o
   7  -4   4      923.46      905.87      9.01 o
   8  -4   4        0.10        1.70      4.45 o
   9  -4   4       46.70       43.62      5.75 o
  -8  -3   4       39.87       46.67      5.10 o
  -7  -3   4        1.81        3.07      3.03 o
  -6  -3   4       26.89       26.83      2.61 o
  -5  -3   4       93.48       91.57      2.99 o
  -4  -3   4      191.25      178.58      3.06 o
  -3  -3   4     1866.62     1840.38     11.61 o
  -2  -3   4      128.17      120.99      1.85 o
   0  -3   4       40.73       29.14      2.56 o
   1  -3   4        1.12        4.61      1.54 o
   2  -3   4      196.50      211.36      2.37 o
   3  -3   4       93.33       95.65      4.03 o
   4  -3   4      204.58      212.13      2.81 o
   5  -3   4       21.23       19.47      1.24 o
   6  -3   4       94.14       94.10      2.85 o
   7  -3   4        9.93        9.18      2.81 o
   8  -3   4        6.91       11.68      4.60 o
   9  -3   4        8.97       20.10      6.08 o
  -9  -2   4       54.50       51.40      5.17 o
  -8  -2   4       22.44       31.49      3.24 o
  -7  -2   4       28.74       28.33      2.93 o
  -6  -2   4      398.88      392.96      4.86 o
  -5  -2   4       60.61       63.95      2.73 o
  -4  -2   4        5.11        4.65      2.14 o
  -3  -2   4     1334.47     1316.32      7.28 o
  -2  -2   4     2202.08     2145.85     15.09 o
  -1  -2   4      117.51      135.87      2.28 o
   1  -2   4        5.41        4.20      1.38 o
   2  -2   4      114.64      107.87      1.89 o
   3  -2   4       39.67       65.53      1.34 o
   4  -2   4      142.16      126.54      2.94 o
   5  -2   4       88.39       83.03      2.54 o
   6  -2   4      356.78      346.11      8.26 o
   7  -2   4        5.16        5.82      2.92 o
   8  -2   4      357.99      305.62      5.95 o
   9  -2   4       60.50       55.48      6.86 o
  -9  -1   4        1.17        0.48      3.23 o
  -8  -1   4      200.52      199.22      4.52 o
  -7  -1   4       55.97       49.80      2.99 o
  -6  -1   4      408.24      387.39      4.77 o
  -5  -1   4       38.29       34.78      2.35 o
  -4  -1   4       63.97       62.37      2.69 o
  -3  -1   4      866.42      904.31      5.78 o
  -2  -1   4        2.61       11.23      2.20 o
  -1  -1   4      229.97      252.63      3.23 o
   1  -1   4      943.49      927.66      4.67 o
   2  -1   4      640.57      677.42      3.97 o
   3  -1   4       49.14       46.12      2.06 o
   4  -1   4     1667.18     1700.74     12.39 o
   5  -1   4       95.98       96.56      6.15 o
   6  -1   4        4.31        4.84      2.74 o
   7  -1   4      276.06      274.27      5.56 o
   8  -1   4       55.80       54.58      4.02 o
   9  -1   4        5.84        7.73      3.83 o
  -9   0   4        4.16        4.76      3.25 o
  -8   0   4       23.79       20.68      3.01 o
  -7   0   4        3.18        5.36      2.64 o
  -6   0   4      463.57      448.12      4.88 o
  -5   0   4      705.60      711.09      5.39 o
  -4   0   4       64.57       55.52      3.70 o
  -3   0   4     2227.88     2339.01     12.60 o
  -2   0   4     1203.60     1299.74      8.18 o
   0   0   4       27.88       24.74      1.23 o
   1   0   4      951.87      943.80      4.00 o
   2   0   4      191.65      214.87      4.57 o
   3   0   4      249.96      285.94      3.98 o
   4   0   4      436.28      477.87      9.26 o
   5   0   4       58.60       55.16      3.12 o
   6   0   4       46.81       40.87      3.34 o
   7   0   4       27.53       28.89      3.51 o
   8   0   4       42.77       43.45      4.38 o
  -9   1   4        0.13        0.61      2.92 o
  -8   1   4       12.36       15.39      2.77 o
  -7   1   4       59.61       52.63      3.13 o
  -6   1   4      549.56      517.19      6.17 o
  -5   1   4       23.08       25.74      2.14 o
  -4   1   4     1203.95     1236.13      9.98 o
  -3   1   4     1563.89     1648.72      7.61 o
  -2   1   4      685.68      605.57      4.35 o
   1   1   4        6.76        5.43      2.18 o
   2   1   4      161.72      157.99      4.18 o
   3   1   4      182.74      170.24      3.53 o
   4   1   4        5.45        9.44      2.42 o
   5   1   4       53.63       56.39      3.48 o
   6   1   4      285.58      282.66      5.72 o
   7   1   4       35.24       40.13      3.76 o
   8   1   4       14.90       21.22      4.00 o
 -10   2   4       16.93       15.62      4.43 o
  -9   2   4       18.95       21.04      3.09 o
  -8   2   4       80.64       82.37      3.37 o
  -7   2   4       12.73       11.06      2.44 o
  -6   2   4      357.67      317.48      3.63 o
  -5   2   4        1.02       -1.94      3.58 o
  -4   2   4       20.10       30.80      3.03 o
  -3   2   4     2675.14     2881.34     53.08 o
  -2   2   4      422.95      471.42      3.79 o
  -1   2   4      299.96      303.89      5.17 o
   0   2   4      654.92      726.82      5.70 o
   1   2   4       30.81       42.32      3.62 o
   2   2   4      509.92      564.87      6.89 o
   3   2   4       24.82       19.96      2.43 o
   4   2   4       29.37       29.70      3.06 o
   5   2   4       20.70       20.70      3.18 o
   6   2   4        1.25       -0.30      3.12 o
   7   2   4        2.38        2.84      3.79 o
 -10   3   4       38.37       36.85      4.79 o
  -9   3   4        0.02        2.09      3.67 o
  -8   3   4        0.71        1.88      2.50 o
  -7   3   4      195.63      194.67      3.35 o
  -6   3   4     1142.95     1109.64      5.93 o
  -5   3   4      500.75      492.11      6.56 o
  -4   3   4      770.12      764.67      7.45 o
  -3   3   4      543.54      538.61      3.65 o
  -2   3   4      135.73      178.08      2.14 o
  -1   3   4       38.92       28.28      1.14 o
   0   3   4     1193.22     1299.61     10.74 o
   1   3   4     1055.77     1101.03      6.37 o
   2   3   4      186.50      184.40      4.82 o
   3   3   4      507.76      522.52      5.97 o
   4   3   4      230.21      231.89      4.77 o
   5   3   4       55.07       48.13      3.76 o
   6   3   4       18.29       20.51      4.22 o
   7   3   4        8.00        9.45      4.02 o
 -10   4   4       14.01       16.68      4.76 o
  -9   4   4       94.68      106.68      4.88 o
  -8   4   4      130.53      126.19      3.07 o
  -7   4   4      149.17      141.00      2.96 o
  -6   4   4     1080.56     1017.78     12.41 o
  -5   4   4       67.62       70.21      2.69 o
  -4   4   4      350.19      348.40      4.64 o
  -3   4   4        2.03        3.75      1.46 o
  -2   4   4      562.67      569.48      3.57 o
  -1   4   4        0.01        1.28      0.84 o
   0   4   4      263.31      295.55      2.03 o
   1   4   4       15.22       10.94      2.05 o
   2   4   4       53.45       62.93      2.91 o
   3   4   4      647.37      638.31      6.78 o
   4   4   4       20.58       22.55      3.38 o
   5   4   4       14.85        9.78      3.47 o
   6   4   4       12.61        8.03      3.63 o
 -10   5   4       23.07       29.08      4.67 o
  -9   5   4      172.01      166.90      4.62 o
  -8   5   4      334.25      339.92      6.38 o
  -7   5   4       50.67       47.34      2.35 o
  -6   5   4      458.66      426.78      6.17 o
  -5   5   4      473.85      468.56      3.68 o
  -4   5   4      563.63      566.00      4.12 o
  -3   5   4      592.75      632.06      4.45 o
  -2   5   4     1274.54     1322.62      8.31 o
  -1   5   4       75.33       83.23      1.42 o
   0   5   4        7.68       10.73      1.07 o
   1   5   4      238.39      228.22      2.98 o
   2   5   4      315.57      345.11      6.41 o
   3   5   4      183.52      195.08      4.47 o
   4   5   4      100.56       90.24      6.92 o
   5   5   4        8.88       10.65      5.48 o
   6   5   4        0.05        1.22      3.72 o
 -10   6   4       41.82       39.28      4.95 o
  -9   6   4       30.07       32.17      3.60 o
  -8   6   4       81.08       86.88      3.73 o
  -7   6   4      631.02      613.28      6.34 o
  -6   6   4       90.48       87.23      3.66 o
  -5   6   4       31.71       28.14      1.62 o
  -4   6   4      113.09       92.48      1.87 o
  -3   6   4      239.06      235.74      4.92 o
  -2   6   4        3.13        2.53      0.93 o
  -1   6   4        3.23        5.67      1.24 o
   0   6   4       23.76       29.70      1.21 o
   1   6   4      319.54      297.49      4.63 o
   2   6   4       42.35       40.40      3.79 o
   3   6   4      400.72      419.31      6.26 o
   4   6   4        1.58        2.73      3.12 o
   5   6   4        0.85        1.81      3.54 o
 -10   7   4        3.91        9.73      3.99 o
  -9   7   4      241.01      253.23      8.04 o
  -8   7   4      237.30      225.66      4.76 o
  -7   7   4       50.14       51.21      2.67 o
  -6   7   4       81.33       84.15      3.12 o
  -5   7   4      290.21      294.54      2.91 o
  -4   7   4        0.54        1.97      1.75 o
  -3   7   4        2.65        3.85      2.23 o
  -2   7   4      370.37      339.99      3.29 o
  -1   7   4        6.62        5.51      1.88 o
   0   7   4       14.85       12.20      2.07 o
   1   7   4       28.38       25.71      4.43 o
   2   7   4       23.66       19.78      4.98 o
   3   7   4       32.59       33.46      5.93 o
   4   7   4        0.24        0.11      5.16 o
  -9   8   4        2.40        8.18      3.33 o
  -8   8   4      242.36      249.68      4.34 o
  -7   8   4        7.43        8.38      2.46 o
  -6   8   4       35.89       34.03      2.36 o
  -5   8   4       46.38       45.22      2.28 o
  -4   8   4        0.02        0.99      1.79 o
  -3   8   4      138.40      131.43      6.65 o
  -2   8   4       55.72       49.98      2.65 o
  -1   8   4        2.60        5.07      2.12 o
   0   8   4       11.39       12.50      4.40 o
   1   8   4       20.35       17.02      4.82 o
   2   8   4        4.84        4.21      4.95 o
   3   8   4      107.45      101.78      7.31 o
  -9   9   4      105.49      104.93      3.77 o
  -8   9   4       10.31       16.21      2.78 o
  -7   9   4      270.83      261.05      4.84 o
  -6   9   4       46.27       49.97      2.60 o
  -5   9   4       25.42       26.78      2.21 o
  -4   9   4        1.19        3.45      1.80 o
  -3   9   4      230.03      236.93      4.16 o
  -2   9   4       59.39       64.48      2.79 o
  -1   9   4      210.12      205.31      7.55 o
   0   9   4       13.33       12.74      3.84 o
   1   9   4       45.26       44.43      5.53 o
   2   9   4        0.07        3.79      5.14 o
  -8  10   4       19.13       22.31      3.63 o
  -7  10   4       20.41       24.22      3.25 o
  -6  10   4       14.36       17.39      2.40 o
  -5  10   4       14.48       12.77      2.47 o
  -4  10   4        1.20        3.38      2.95 o
  -3  10   4        6.72        7.09      2.63 o
  -2  10   4       15.17       16.46      3.49 o
  -1  10   4        5.47        7.40      3.51 o
   0  10   4        0.64        5.04      4.67 o
   1  10   4        5.22       18.14      5.53 o
  -7  11   4        2.21        5.22      3.23 o
  -6  11   4       62.79       63.06      5.51 o
  -5  11   4       21.12       21.06      3.32 o
  -4  11   4       42.54       47.23      3.57 o
  -3  11   4       20.15       18.97      4.16 o
  -2  11   4       55.35       66.36      7.40 o
  -1  11   4        3.86       10.55      5.96 o
   0  11   4        0.13        7.64      4.49 o
  -6  12   4       37.65       38.49      4.93 o
  -5  12   4       10.38       10.37      3.44 o
  -4  12   4        3.62        5.24      3.50 o
  -3  12   4        8.66        6.28      4.58 o
   3 -13   5       77.33      100.79      7.73 o
   4 -13   5       86.46       89.80      6.99 o
   0 -12   5        6.71       10.46      4.30 o
   1 -12   5        4.68        5.45      4.04 o
   2 -12   5       20.44       33.46      6.05 o
   3 -12   5        1.46        2.56      5.50 o
   4 -12   5       36.04       34.00      6.21 o
   5 -12   5        0.01        6.51      5.00 o
   6 -12   5        6.72        9.91      4.18 o
  -2 -11   5       75.58       75.76      4.98 o
  -1 -11   5        4.95        6.23      3.11 o
   0 -11   5       12.34       17.77      2.92 o
   1 -11   5        0.23        0.05      5.12 o
   2 -11   5       21.70       13.00      5.16 o
   3 -11   5       20.12       25.90      5.25 o
   4 -11   5       47.16       54.59      6.15 o
   5 -11   5       36.66       33.58      6.04 o
   6 -11   5        1.41        2.00      3.61 o
   7 -11   5      148.83      148.88      8.09 o
  -3 -10   5       16.49       34.58      6.12 o
  -2 -10   5       25.50       29.84      3.27 o
  -1 -10   5       11.08       18.79      2.91 o
   0 -10   5        0.43        4.88      3.10 o
   1 -10   5       63.19       65.52      3.50 o
   2 -10   5       15.00       18.36      5.03 o
   3 -10   5      201.59      189.87      7.62 o
   4 -10   5      442.79      420.18      9.77 o
   5 -10   5        0.10        4.69      5.11 o
   6 -10   5       13.65       12.94      5.32 o
   7 -10   5      134.51      121.22      7.05 o
   8 -10   5      138.66      137.87      8.17 o
  -4  -9   5        2.31        2.85      6.17 o
  -3  -9   5        2.43       -0.71      5.10 o
  -2  -9   5        6.44       12.10      3.38 o
  -1  -9   5       82.76       92.28      3.32 o
   0  -9   5        3.00        5.35      2.96 o
   1  -9   5      192.04      180.27      4.29 o
   2  -9   5       82.57       85.80      5.60 o
   3  -9   5       30.52       32.78      2.67 o
   4  -9   5       78.98       79.92      3.18 o
   5  -9   5      365.50      344.05      5.39 o
   6  -9   5       24.97       23.65      2.98 o
   7  -9   5      166.35      164.05      4.80 o
   8  -9   5        4.47        2.10      3.54 o
  -5  -8   5       22.12       20.00      6.42 o
  -4  -8   5        0.91        0.29      5.70 o
  -3  -8   5        3.10        7.32      4.94 o
  -2  -8   5       88.65       85.15      3.71 o
  -1  -8   5       97.19       97.40      3.05 o
   0  -8   5       58.29       68.89      3.47 o
   1  -8   5       14.12       14.85      3.96 o
   2  -8   5       26.13       24.72      4.52 o
   3  -8   5     1044.71     1030.33      7.40 o
   4  -8   5       12.49       14.42      2.58 o
   5  -8   5        0.98        5.49      1.98 o
   6  -8   5      153.95      148.44      4.30 o
   7  -8   5       68.84       72.28      6.46 o
   8  -8   5        0.76        3.27      3.59 o
   9  -8   5       36.49       44.56      4.33 o
  -6  -7   5       43.91       31.59      7.07 o
  -5  -7   5      216.55      188.68      8.10 o
  -4  -7   5       19.10       15.69      3.42 o
  -3  -7   5        1.31        4.87      3.13 o
  -2  -7   5       19.47       20.08      4.71 o
  -1  -7   5       83.97       83.25      2.67 o
   0  -7   5       10.23       16.40      2.67 o
   1  -7   5       20.25       19.08      3.87 o
   2  -7   5      345.35      338.02      4.28 o
   3  -7   5       47.63       49.05      3.32 o
   4  -7   5      183.98      174.79      3.09 o
   5  -7   5      175.33      175.40      2.96 o
   6  -7   5        9.29        9.59      2.77 o
   7  -7   5      280.08      264.26      9.84 o
   8  -7   5      248.66      245.42      5.96 o
   9  -7   5       29.85       39.41      4.32 o
  -6  -6   5       19.82       22.27      3.97 o
  -5  -6   5        1.40        4.38      3.35 o
  -4  -6   5       85.09       95.60      4.07 o
  -3  -6   5        2.78        1.17      2.02 o
  -2  -6   5      631.90      605.60      4.60 o
  -1  -6   5      535.75      539.67      5.19 o
   0  -6   5      616.34      597.66      4.07 o
   1  -6   5        0.69        2.43      2.76 o
   2  -6   5      452.47      478.91      4.69 o
   3  -6   5       17.64       15.30      1.55 o
   4  -6   5       76.62       76.24      1.81 o
   5  -6   5       24.36       25.49      2.29 o
   6  -6   5        1.65        4.74      3.73 o
   7  -6   5       12.52       12.09      3.36 o
   8  -6   5        9.35        9.68      3.53 o
   9  -6   5        2.64        7.45      5.55 o
  -7  -5   5       26.63       32.83      4.50 o
  -6  -5   5      121.11      128.67      5.19 o
  -5  -5   5      468.34      479.01     11.51 o
  -4  -5   5       64.42       65.99      2.67 o
  -3  -5   5       24.19       30.14      2.49 o
  -2  -5   5       46.16       36.29      1.66 o
  -1  -5   5      240.74      220.27      3.92 o
   0  -5   5       78.70       76.82      1.97 o
   1  -5   5      205.43      231.90      3.52 o
   2  -5   5      188.24      180.46      6.06 o
   3  -5   5     1073.34     1162.93      5.61 o
   4  -5   5       41.51       35.12      1.43 o
   5  -5   5        1.73        1.61      2.10 o
   6  -5   5      192.15      185.73      5.76 o
   7  -5   5       41.99       47.70      3.68 o
   8  -5   5        9.24       19.15      3.69 o
   9  -5   5       89.43       85.59      6.63 o
  -8  -4   5        1.90        3.48      4.55 o
  -7  -4   5       12.26       13.04      4.22 o
  -6  -4   5       81.67       79.61      3.24 o
  -5  -4   5      273.04      271.64      6.83 o
  -4  -4   5       95.31       93.85      2.84 o
  -3  -4   5       21.53       23.76      2.41 o
  -2  -4   5      637.72      625.01      4.80 o
  -1  -4   5       40.72       38.55      2.41 o
   0  -4   5      263.70      260.37      4.33 o
   1  -4   5       32.15       35.67      2.07 o
   2  -4   5       10.78       15.25      1.50 o
   3  -4   5      795.64      817.87      4.76 o
   4  -4   5      534.23      536.05      4.65 o
   5  -4   5      194.35      198.92      3.51 o
   6  -4   5        0.00       -0.27      4.18 o
   7  -4   5      148.60      151.47      4.82 o
   8  -4   5        8.87        9.26      5.09 o
   9  -4   5       15.28       19.55      5.63 o
  -8  -3   5       28.64       28.38      4.63 o
  -7  -3   5      229.00      222.88      4.47 o
  -6  -3   5        4.27        3.67      2.47 o
  -5  -3   5      735.78      714.07      5.95 o
  -4  -3   5        0.29        2.80      1.92 o
  -3  -3   5        6.87        4.48      2.86 o
  -2  -3   5      780.97      746.66      7.62 o
   0  -3   5      462.37      459.10      4.30 o
   1  -3   5      411.55      479.75      4.21 o
   2  -3   5     1233.38     1276.59     13.78 o
   3  -3   5        4.92       -0.14      1.81 o
   4  -3   5      851.43      873.06      5.81 o
   5  -3   5       33.68       33.37      2.24 o
   6  -3   5       75.90       73.41      3.71 o
   7  -3   5       50.53       53.63      5.21 o
   8  -3   5        0.61        0.36      5.10 o
   9  -3   5        0.02        0.66      5.53 o
  -8  -2   5       40.66       35.66      3.36 o
  -7  -2   5       20.19       22.11      2.81 o
  -6  -2   5       68.24       67.01      3.01 o
  -5  -2   5      961.54      921.86      6.51 o
  -4  -2   5      317.94      295.76      4.93 o
  -3  -2   5        0.09       -0.91      2.99 o
  -2  -2   5      313.63      305.63      6.35 o
  -1  -2   5      468.69      432.72      3.88 o
   0  -2   5     1508.74     1610.58      9.27 o
   1  -2   5        8.26       14.36      1.71 o
   2  -2   5        2.78        2.76      1.31 o
   3  -2   5      757.68      761.91      4.27 o
   4  -2   5     1766.84     1675.33      6.66 o
   5  -2   5      279.92      279.90      3.81 o
   6  -2   5      247.18      225.08      4.75 o
   7  -2   5       26.66       28.01      3.37 o
   8  -2   5       45.54       39.06      3.92 o
  -9  -1   5        9.94        8.21      3.39 o
  -8  -1   5      104.24      101.10      3.90 o
  -7  -1   5        0.33        1.70      2.74 o
  -6  -1   5      397.73      413.29      6.59 o
  -5  -1   5       67.69       68.04      2.70 o
  -4  -1   5       14.65       14.65      2.32 o
  -3  -1   5       61.63       57.77      2.40 o
  -2  -1   5     7784.98     8386.71     80.88 o
   0  -1   5      133.12      122.86      2.76 o
   1  -1   5     1440.06     1434.26      5.64 o
   2  -1   5     1306.63     1371.68      5.27 o
   3  -1   5       76.18       84.01      2.72 o
   4  -1   5      807.78      770.66     15.54 o
   5  -1   5       14.47       13.83      2.74 o
   6  -1   5      194.46      178.00      4.66 o
   7  -1   5       22.83       25.27      3.52 o
   8  -1   5      111.53      102.84      4.74 o
  -9   0   5        0.37        3.83      3.20 o
  -8   0   5       22.79       21.63      3.03 o
  -7   0   5        3.21        4.08      2.51 o
  -6   0   5       44.75       44.63      2.86 o
  -5   0   5      462.05      421.91      3.85 o
  -4   0   5        8.19       11.54      2.33 o
  -3   0   5       24.50       14.28      2.98 o
  -2   0   5     3065.71     3170.66     53.48 o
   0   0   5       72.57       96.94      2.15 o
   1   0   5      957.36     1152.40      4.24 o
   2   0   5      130.14      143.29      2.83 o
   3   0   5       72.13       82.39      2.91 o
   4   0   5      426.35      416.31      5.53 o
   5   0   5        3.24        0.96      2.66 o
   6   0   5       20.90       18.74      3.39 o
   7   0   5      153.68      166.14      5.08 o
   8   0   5       74.68       68.79      4.67 o
  -9   1   5       31.45       41.34      3.51 o
  -8   1   5        0.18        2.99      2.70 o
  -7   1   5        0.65        2.66      2.50 o
  -6   1   5       48.58       46.45      3.05 o
  -5   1   5       19.32       22.15      2.61 o
  -4   1   5      113.87      134.63      4.56 o
  -3   1   5      907.71      975.67     11.11 o
   0   1   5     1077.99     1043.68      8.64 o
   1   1   5      599.06      719.20      4.44 o
   2   1   5       33.30       35.93      2.22 o
   3   1   5        4.03        6.82      1.85 o
   4   1   5      657.07      659.16      7.03 o
   5   1   5       63.83       62.89      3.63 o
   6   1   5        0.10        5.33      4.53 o
   7   1   5       17.15       16.71      3.63 o
   8   1   5        0.03        0.01      4.02 o
 -10   2   5       24.25       20.31      4.72 o
  -9   2   5       29.38       27.46      3.12 o
  -8   2   5      104.27      102.43      3.53 o
  -7   2   5      374.57      373.32      4.28 o
  -6   2   5       70.18       73.61      2.48 o
  -5   2   5       27.32       21.12      2.72 o
  -4   2   5       30.69       33.93      3.27 o
  -3   2   5       99.29      108.87      2.38 o
  -2   2   5     5580.36     5820.33     52.71 o
  -1   2   5      109.73       97.80      3.60 o
   0   2   5      187.14      194.80      3.04 o
   1   2   5      922.95      948.58      6.35 o
   2   2   5      323.41      358.35      4.52 o
   3   2   5       47.79       38.92      2.80 o
   4   2   5      257.15      260.91     11.76 o
   5   2   5      124.87      111.92      4.29 o
   6   2   5       30.22       25.16      3.95 o
   7   2   5       26.11       30.61      4.33 o
 -10   3   5       45.99       52.04      5.05 o
  -9   3   5       12.63       13.63      2.85 o
  -8   3   5       63.43       68.99      2.87 o
  -7   3   5        0.42        1.98      2.16 o
  -6   3   5     1640.75     1591.55     18.96 o
  -5   3   5        0.08        0.14      2.14 o
  -4   3   5        2.32       -0.59      2.81 o
  -3   3   5      304.54      345.23      3.88 o
  -2   3   5        4.04        5.60      3.56 o
  -1   3   5       83.80       81.46      2.20 o
   0   3   5      404.00      396.87      6.23 o
   1   3   5      428.73      452.31     11.97 o
   2   3   5      542.81      535.33      7.81 o
   3   3   5       29.90       25.87      2.94 o
   4   3   5      145.53      157.40      4.49 o
   5   3   5        6.40       16.44      3.52 o
   6   3   5      101.10      131.17      5.03 o
   7   3   5       53.50       50.81      4.70 o
 -10   4   5       12.35       15.03      4.23 o
  -9   4   5        8.58       16.01      3.48 o
  -8   4   5       29.34       34.79      2.66 o
  -7   4   5      135.29      134.31      3.07 o
  -6   4   5      216.24      207.84      3.89 o
  -5   4   5       91.05       88.45      2.59 o
  -4   4   5        2.34        4.36      1.68 o
  -3   4   5        8.04       15.77      1.42 o
  -2   4   5      705.44      729.09      6.28 o
  -1   4   5      191.25      174.41      2.09 o
   0   4   5      240.30      202.42      2.24 o
   1   4   5       96.94       97.16      2.36 o
   2   4   5        0.92        1.84      2.52 o
   3   4   5       80.08       66.01      3.52 o
   4   4   5      210.50      189.33      4.93 o
   5   4   5        4.08        5.46      3.55 o
   6   4   5        2.36        6.84      3.69 o
 -10   5   5        0.70        8.33      4.51 o
  -9   5   5       97.60      104.76      4.20 o
  -8   5   5        0.03        2.81      2.96 o
  -7   5   5      870.75      858.86      7.35 o
  -6   5   5       70.35       68.98      2.71 o
  -5   5   5      152.41      147.30      2.56 o
  -4   5   5       16.24       19.42      1.48 o
  -3   5   5       70.43       63.72      2.13 o
  -2   5   5      326.13      330.83      2.82 o
  -1   5   5       99.23      100.13      1.89 o
   0   5   5       76.31       77.42      1.30 o
   1   5   5       83.37       91.60      2.21 o
   2   5   5       66.49       68.69      3.39 o
   3   5   5        0.04        0.06      2.92 o
   4   5   5      109.88       97.26      4.32 o
   5   5   5        0.80        0.92      3.48 o
 -10   6   5       38.71       44.78      4.00 o
  -9   6   5        5.87        9.37      3.45 o
  -8   6   5       62.33       63.05      3.68 o
  -7   6   5        1.64        1.95      2.90 o
  -6   6   5     1764.91     1705.06      8.64 o
  -5   6   5       22.06       31.56      1.82 o
  -4   6   5        8.52        8.27      1.42 o
  -3   6   5      175.83      179.55      3.05 o
  -2   6   5        8.81       11.87      1.69 o
  -1   6   5      104.17      108.97      1.67 o
   0   6   5      308.84      302.93      3.82 o
   1   6   5       96.40      104.01      3.49 o
   2   6   5        1.64        4.31      2.84 o
   3   6   5       13.31       17.21      3.33 o
   4   6   5       91.59       67.88      4.22 o
   5   6   5        1.16        8.14      3.97 o
  -9   7   5        8.04       12.33      3.54 o
  -8   7   5       66.88       61.53      3.72 o
  -7   7   5       88.58       84.00      4.79 o
  -6   7   5       13.53       19.70      3.02 o
  -5   7   5      307.98      299.89      3.12 o
  -4   7   5      104.44      100.82      2.43 o
  -3   7   5      162.12      159.46      4.41 o
  -2   7   5       43.71       49.45      4.52 o
  -1   7   5        4.15        5.40      3.66 o
   0   7   5       18.73       30.97      9.55 o
   1   7   5       21.81       24.11      4.83 o
   2   7   5       10.59       10.32      5.13 o
   3   7   5        5.81       10.33      5.42 o
   4   7   5       13.71       11.96      6.34 o
  -9   8   5       11.90       14.82      3.60 o
  -8   8   5       16.07        9.91      3.15 o
  -7   8   5      676.36      688.51     12.93 o
  -6   8   5        6.34       11.12      2.16 o
  -5   8   5       24.84       20.95      1.99 o
  -4   8   5       40.52       44.15      2.26 o
  -3   8   5        9.07       11.69      2.36 o
  -2   8   5      178.80      163.75      7.62 o
  -1   8   5      286.45      275.37      5.71 o
   0   8   5        2.90        8.31      8.02 o
   1   8   5       40.32       46.21      5.76 o
   2   8   5       11.80       13.39      5.71 o
   3   8   5       31.11       41.95      6.40 o
  -9   9   5        9.37       15.53      3.69 o
  -8   9   5      100.46      106.35      3.57 o
  -7   9   5        0.40        5.41      2.85 o
  -6   9   5      192.86      202.82      3.63 o
  -5   9   5      252.10      245.10      4.96 o
  -4   9   5      189.70      189.10      3.93 o
  -3   9   5       10.87       16.38      5.21 o
  -2   9   5        0.02        3.41      3.30 o
  -1   9   5       36.30       34.42      3.93 o
   0   9   5       39.03       44.86      4.40 o
   1   9   5       26.51       26.82      5.89 o
   2   9   5       35.47       35.11      6.63 o
  -8  10   5       63.59       65.25      5.88 o
  -7  10   5        0.52        4.35      2.51 o
  -6  10   5       36.08       40.84      2.90 o
  -5  10   5      101.32       97.13      3.89 o
  -4  10   5       72.65       83.70      4.76 o
  -3  10   5        9.63       13.32      5.41 o
  -2  10   5       52.67       68.70      4.26 o
  -1  10   5       14.99       11.77      3.93 o
   0  10   5        0.13        9.67      4.79 o
  -7  11   5      175.07      174.90      6.32 o
  -6  11   5       19.23       17.16      3.43 o
  -5  11   5       58.00       52.65      3.74 o
  -4  11   5       42.59       64.39      4.85 o
  -3  11   5       45.16       54.97      6.39 o
  -2  11   5       75.69       94.25      7.71 o
  -1  11   5       16.38       22.54      6.37 o
   0 -12   6       38.08       42.65      4.76 o
   1 -12   6        0.81       -1.21      5.29 o
   2 -12   6        4.45        7.77      5.86 o
   3 -12   6        5.16        8.82      5.48 o
   4 -12   6        0.77        2.63      5.64 o
   5 -12   6       41.04       49.43      6.67 o
   6 -12   6        3.64        6.82      5.26 o
  -1 -11   6        1.98        0.34      3.76 o
   0 -11   6       50.68       52.52      3.35 o
   1 -11   6       95.73      109.34      7.09 o
   2 -11   6       30.99       32.24      5.65 o
   3 -11   6       42.67       39.05      5.70 o
   4 -11   6      102.32       93.03      7.01 o
   5 -11   6       78.24       86.88      6.96 o
   6 -11   6       18.25       16.41      3.89 o
   7 -11   6       47.26       40.63      6.08 o
  -3 -10   6       45.53       46.89      6.66 o
  -2 -10   6       39.76       45.46      6.09 o
  -1 -10   6       14.63       14.10      2.78 o
   0 -10   6       10.77       15.98      3.61 o
   1 -10   6       40.80       34.99      3.15 o
   2 -10   6      138.61      140.50      7.03 o
   3 -10   6        8.91        6.74      5.05 o
   4 -10   6       19.85       15.42      4.52 o
   5 -10   6        0.75        1.63      5.12 o
   6 -10   6        1.45        4.26      4.15 o
   7 -10   6        0.01        0.54      5.25 o
   8 -10   6       89.32       70.71      7.15 o
  -4  -9   6       49.60       54.39      6.79 o
  -3  -9   6       10.73       11.48      5.61 o
  -2  -9   6        1.35        7.53      5.03 o
  -1  -9   6       87.14       88.43      3.29 o
   0  -9   6       60.19       61.25      3.50 o
   1  -9   6       13.77       12.39      3.00 o
   2  -9   6       52.68       53.36      4.87 o
   3  -9   6        0.92        5.19      2.38 o
   4  -9   6        8.38        3.26      2.46 o
   5  -9   6      646.71      665.60      7.50 o
   6  -9   6       71.93       67.07      3.82 o
   7  -9   6       73.21       67.76      3.98 o
   8  -9   6        0.07        3.07      3.59 o
  -5  -8   6        7.55        5.93      5.73 o
  -4  -8   6       78.94       91.32      7.20 o
  -3  -8   6       93.33       88.38      6.25 o
  -2  -8   6       17.75       20.96      3.06 o
  -1  -8   6      124.81      117.99      3.30 o
   0  -8   6      474.20      471.62      6.26 o
   1  -8   6      208.05      193.55      5.57 o
   2  -8   6      221.58      223.84      6.79 o
   3  -8   6       34.00       35.20      2.07 o
   4  -8   6        3.18        6.06      2.58 o
   5  -8   6        0.34        4.89      1.94 o
   6  -8   6       16.96       16.87      3.22 o
   7  -8   6      145.47      157.03      5.03 o
   8  -8   6       60.18       67.10      4.53 o
  -6  -7   6       11.78       15.67      4.34 o
  -5  -7   6       10.66        7.13      3.71 o
  -4  -7   6       32.93       35.25      3.60 o
  -3  -7   6        0.11        3.07      2.87 o
  -2  -7   6       35.43       32.32      2.91 o
  -1  -7   6      315.94      290.74      7.21 o
   0  -7   6      186.27      174.48      4.17 o
   1  -7   6       29.30       27.08      3.69 o
   2  -7   6      111.60      122.96      5.50 o
   3  -7   6      475.89      478.93      4.23 o
   4  -7   6        0.18        2.24      1.99 o
   5  -7   6       65.64       81.14      2.84 o
   6  -7   6        7.82       10.72      3.08 o
   7  -7   6       27.17       25.78      5.60 o
   8  -7   6        3.22        6.47      3.75 o
  -6  -6   6       82.82       81.31      4.87 o
  -5  -6   6        5.40        4.52      3.50 o
  -4  -6   6      471.78      456.77      6.64 o
  -3  -6   6      259.28      239.63      4.86 o
  -2  -6   6      169.07      162.49      3.61 o
  -1  -6   6      435.85      426.31      4.49 o
   0  -6   6      161.45      161.83      2.65 o
   1  -6   6        7.77        5.51      3.10 o
   2  -6   6      111.26      130.03      3.15 o
   3  -6   6       40.84       43.56      1.94 o
   4  -6   6      124.11      140.73      2.39 o
   5  -6   6      396.89      399.72      6.36 o
   6  -6   6      130.81      120.33      5.66 o
   7  -6   6        5.30        7.88      3.37 o
   8  -6   6       14.92       22.07      4.06 o
   9  -6   6        4.14        7.27      5.68 o
  -7  -5   6        3.47        6.45      4.12 o
  -6  -5   6       18.86       22.96      4.12 o
  -5  -5   6        1.16        1.90      2.54 o
  -4  -5   6      198.31      206.14      3.69 o
  -3  -5   6      317.19      303.28      3.05 o
  -2  -5   6      265.05      276.43      3.22 o
  -1  -5   6      120.97      133.73      3.59 o
   0  -5   6      685.07      671.84      8.73 o
   1  -5   6        7.12        4.70      3.08 o
   2  -5   6        8.33        6.30      1.97 o
   3  -5   6       44.63       47.74      1.78 o
   4  -5   6       66.04       58.54      1.75 o
   5  -5   6      200.13      201.51      3.72 o
   6  -5   6      291.12      295.85      5.64 o
   7  -5   6       97.20       97.29      5.12 o
   8  -5   6        6.38        9.94      3.81 o
   9  -5   6       39.83       41.01      6.21 o
  -7  -4   6       27.88       30.57      4.40 o
  -6  -4   6      118.92      114.42      3.67 o
  -5  -4   6       46.43       46.75      3.33 o
  -4  -4   6      240.06      239.91      7.12 o
  -3  -4   6      116.23      121.09      2.19 o
  -2  -4   6      716.99      725.03      5.87 o
   0  -4   6       17.22       28.03      3.03 o
   1  -4   6      152.81      196.60      3.34 o
   2  -4   6      168.39      159.62      4.16 o
   3  -4   6      373.79      383.45      4.96 o
   4  -4   6      103.24      100.13      2.79 o
   5  -4   6      517.92      508.19      5.23 o
   6  -4   6        9.97        9.74      3.30 o
   7  -4   6        4.76       13.88      3.34 o
   8  -4   6        1.48        5.13      5.41 o
  -8  -3   6        0.01       -0.38      4.46 o
  -7  -3   6       77.18       74.36      3.46 o
  -6  -3   6        3.04        6.31      2.70 o
  -5  -3   6      231.20      218.90      4.14 o
  -4  -3   6     1368.56     1292.42     14.09 o
  -3  -3   6      798.77      779.76      9.20 o
  -2  -3   6     1034.33     1062.32     10.17 o
  -1  -3   6      151.64      160.07      2.47 o
   0  -3   6       21.02       20.85      2.78 o
   1  -3   6       47.30       55.12      2.23 o
   2  -3   6       31.92       40.39      1.76 o
   3  -3   6      669.42      710.17     10.78 o
   4  -3   6        6.18        5.40      1.96 o
   5  -3   6      748.01      752.03      6.19 o
   6  -3   6      154.76      151.05      3.49 o
   7  -3   6       75.59       79.95      3.85 o
   8  -3   6        2.79        7.52      4.98 o
  -8  -2   6      276.62      287.67      5.34 o
  -7  -2   6      245.84      235.23      4.62 o
  -6  -2   6       22.59       27.99      2.91 o
  -5  -2   6        0.57        1.84      2.43 o
  -4  -2   6        6.46       10.09      3.39 o
  -3  -2   6        0.03        3.50      2.00 o
  -2  -2   6      460.09      491.00      4.32 o
  -1  -2   6      437.50      490.55      4.62 o
   0  -2   6      129.65      117.74      3.34 o
   1  -2   6       45.44       31.02      2.80 o
   2  -2   6      561.33      618.50     10.52 o
   3  -2   6       66.40       65.75      1.82 o
   4  -2   6        5.77        8.50      1.58 o
   5  -2   6      380.49      369.38      5.62 o
   6  -2   6      209.06      195.41      8.39 o
   7  -2   6       34.25       30.36      3.60 o
   8  -2   6        2.91        5.66      3.45 o
  -9  -1   6       18.01       15.18      3.40 o
  -8  -1   6        5.92       11.70      3.09 o
  -7  -1   6        1.46        6.72      2.78 o
  -6  -1   6       99.49      102.25      3.31 o
  -5  -1   6       25.81       28.39      2.15 o
  -4  -1   6      841.39      800.23      9.27 o
  -3  -1   6        2.49        1.14      1.96 o
  -2  -1   6      216.16      233.41      4.13 o
   0  -1   6        3.10        9.21      1.80 o
   1  -1   6       15.92       13.58      2.50 o
   2  -1   6      428.33      426.79      3.32 o
   3  -1   6       80.44       87.70      3.66 o
   4  -1   6        3.50        2.93      1.51 o
   5  -1   6      740.09      721.22     14.22 o
   6  -1   6       50.00       55.91      3.80 o
   7  -1   6       12.35       14.38      3.62 o
   8  -1   6       40.39       30.70      4.10 o
  -9   0   6      207.95      227.00      5.21 o
  -8   0   6      362.96      347.28      5.90 o
  -7   0   6        1.02        3.45      2.59 o
  -6   0   6      345.65      326.03      4.01 o
  -5   0   6      861.51      843.15      6.33 o
  -4   0   6       58.46       59.68      2.85 o
  -3   0   6       78.00       79.25      3.49 o
  -2   0   6        0.59       -0.92      2.37 o
   0   0   6      332.67      381.05      2.90 o
   1   0   6        1.68       12.76      1.47 o
   2   0   6     1557.80     1599.27      8.51 o
   3   0   6       15.81       12.85      1.90 o
   4   0   6       26.02       25.62      2.42 o
   5   0   6      532.59      526.81     10.92 o
   6   0   6      108.53      111.88      5.49 o
   7   0   6      101.59      121.34      7.86 o
  -9   1   6       10.97       12.99      3.28 o
  -8   1   6       20.90       24.57      2.92 o
  -7   1   6        1.41        5.75      2.43 o
  -6   1   6        0.68        1.57      2.16 o
  -5   1   6      140.24      139.54      3.17 o
  -4   1   6       16.36       13.24      1.16 o
  -3   1   6        6.93        3.48      3.31 o
   1   1   6      283.33      247.31      3.75 o
   2   1   6       87.67       92.43      2.51 o
   3   1   6      185.23      193.99      3.48 o
   4   1   6       55.94       51.37      4.65 o
   5   1   6       50.75       50.79      3.73 o
   6   1   6        1.79        2.71      3.42 o
   7   1   6        6.65        7.95      3.81 o
  -9   2   6       34.08       26.12      3.39 o
  -8   2   6       62.14       60.13      2.98 o
  -7   2   6      155.90      160.09      3.34 o
  -6   2   6      961.19      953.08      7.14 o
  -5   2   6        1.44        0.53      1.43 o
  -4   2   6      730.10      752.69      5.48 o
  -3   2   6      411.65      394.07      9.75 o
  -2   2   6        3.92        2.18      3.02 o
   0   2   6       11.62       18.35      2.61 o
   1   2   6       76.85       75.35      2.68 o
   2   2   6       85.31       87.68      2.50 o
   3   2   6       26.60       32.31      3.07 o
   4   2   6       41.34       45.98      3.47 o
   5   2   6      410.15      435.11      7.02 o
   6   2   6        9.22       18.87      3.80 o
   7   2   6        1.92        7.40      4.04 o
 -10   3   6       13.57       17.57      4.76 o
  -9   3   6      251.66      252.88      5.05 o
  -8   3   6      329.27      326.24      6.10 o
  -7   3   6      155.10      149.29      3.25 o
  -6   3   6      202.90      191.07      3.69 o
  -5   3   6      277.28      267.09      6.18 o
  -4   3   6      133.84      151.54      2.37 o
  -3   3   6      319.57      294.54      5.15 o
  -2   3   6      118.31      142.41      4.58 o
   0   3   6      170.14      172.87      3.08 o
   1   3   6      218.07      212.24      4.54 o
   2   3   6       19.32       23.59      2.18 o
   3   3   6       63.12       66.42      3.39 o
   4   3   6       28.61       34.87      3.44 o
   5   3   6       94.56       89.54      4.38 o
   6   3   6       63.37       63.42      4.62 o
 -10   4   6       93.78       84.39      5.63 o
  -9   4   6      265.70      280.22      5.60 o
  -8   4   6       71.92       60.51      2.79 o
  -7   4   6       15.48       18.11      2.91 o
  -6   4   6        0.14        2.87      2.73 o
  -5   4   6      135.73      130.42      2.50 o
  -4   4   6        2.61        4.05      1.55 o
  -3   4   6       53.24       50.50      1.93 o
  -2   4   6      190.10      183.82      5.45 o
  -1   4   6       55.23       57.53      2.50 o
   0   4   6      122.40      123.40      1.96 o
   1   4   6       83.61       86.47      3.45 o
   2   4   6       19.15       16.99      2.93 o
   3   4   6        9.16       11.44      3.02 o
   4   4   6        5.16        7.89      3.34 o
   5   4   6        1.11        3.76      3.73 o
   6   4   6       14.64       17.60      4.27 o
 -10   5   6      159.66      177.52      5.25 o
  -9   5   6      198.85      200.40      5.30 o
  -8   5   6      202.46      203.35      4.75 o
  -7   5   6      452.83      450.32      7.24 o
  -6   5   6      245.96      259.64      4.01 o
  -5   5   6       13.25        7.84      1.89 o
  -4   5   6       33.80       34.53      1.85 o
  -3   5   6       14.18       13.61      1.56 o
  -2   5   6        6.52        7.85      1.59 o
  -1   5   6        0.00        2.21      4.05 o
   0   5   6      332.12      314.83      2.99 o
   1   5   6       59.99       66.47      2.68 o
   2   5   6        9.26       10.76      2.97 o
   3   5   6        5.08       11.83      3.16 o
   4   5   6        3.67        6.04      3.35 o
   5   5   6       42.15       38.39      4.35 o
  -9   6   6       96.60       92.81      4.15 o
  -8   6   6      281.83      271.74      5.20 o
  -7   6   6        0.17        2.82      4.42 o
  -6   6   6        0.73        1.98      2.36 o
  -5   6   6       58.28       54.39      1.91 o
  -4   6   6      123.07      112.37      2.07 o
  -3   6   6      167.50      167.80      2.63 o
  -2   6   6       14.34       13.69      2.12 o
  -1   6   6      139.67      132.69      2.59 o
   0   6   6      288.39      277.19      4.54 o
   1   6   6      204.93      199.91      7.79 o
   2   6   6        1.79        2.26      2.89 o
   3   6   6      136.45      128.84      5.18 o
   4   6   6        0.03        2.54      3.73 o
  -9   7   6      126.53      123.07      4.57 o
  -8   7   6       11.19        9.98      3.18 o
  -7   7   6       22.15       28.36      3.72 o
  -6   7   6       27.13       28.73      3.48 o
  -5   7   6      240.59      248.09      2.96 o
  -4   7   6      229.97      216.10      4.20 o
  -3   7   6       22.47       26.32      3.13 o
  -2   7   6       44.50       44.23      3.93 o
  -1   7   6        8.29        9.11      3.31 o
   0   7   6       23.30       21.17      4.55 o
   1   7   6       88.08       83.42      5.85 o
   2   7   6       41.42       48.93      6.23 o
   3   7   6        3.81        5.71      5.77 o
  -9   8   6       12.58       13.49      3.81 o
  -8   8   6        4.00        2.54      3.26 o
  -7   8   6       80.61       87.70      4.63 o
  -6   8   6       43.98       42.24      2.31 o
  -5   8   6       23.29       25.80      2.48 o
  -4   8   6      168.27      170.95      3.77 o
  -3   8   6      162.81      171.66      3.72 o
  -2   8   6      156.50      153.25     14.57 o
  -1   8   6      116.87      111.50      4.68 o
   0   8   6        5.69       10.31      5.07 o
   1   8   6        2.78        7.88      4.98 o
   2   8   6       49.43       51.58      6.26 o
  -8   9   6        1.35        1.07      3.84 o
  -7   9   6       37.47       36.16      3.28 o
  -6   9   6        1.48        2.73      2.53 o
  -5   9   6        0.63        2.91      3.03 o
  -4   9   6      200.20      201.22      5.71 o
  -3   9   6       14.61       14.40      4.69 o
  -2   9   6        9.62       14.41      6.96 o
  -1   9   6        5.72       10.16      3.87 o
   0   9   6       17.65       13.03      5.24 o
   1   9   6        1.01        3.24      5.65 o
  -7  10   6       10.98       15.43      3.40 o
  -6  10   6       13.14       16.44      2.79 o
  -5  10   6       19.61       24.36      3.37 o
  -4  10   6      257.91      235.84      7.47 o
  -3  10   6       81.36       78.61      4.93 o
  -2  10   6       54.40       45.79      4.94 o
  -1  10   6        1.35        7.04      4.77 o
   0  10   6        3.62        5.75      5.86 o
  -6  11   6        4.35        7.75      3.63 o
  -5  11   6        3.88        1.03      3.91 o
  -4  11   6      146.07      139.07      6.08 o
  -3  11   6        9.95       17.90      9.40 o
   1 -12   7        7.00        7.14      5.97 o
   2 -12   7        0.94       -0.84      5.72 o
   3 -12   7       48.90       46.95      6.75 o
   4 -12   7       45.26       48.03      6.73 o
   5 -12   7       12.10       17.23      5.88 o
  -1 -11   7       73.09       81.39      4.66 o
   0 -11   7       18.36       20.12      3.17 o
   1 -11   7      102.64      110.71      7.01 o
   2 -11   7       37.65       36.20      5.96 o
   3 -11   7       36.94       28.06      5.12 o
   4 -11   7       33.49       28.13      5.92 o
   5 -11   7        1.47        3.43      5.55 o
   6 -11   7       39.22       52.57      7.99 o
  -2 -10   7        8.65        7.87      3.98 o
  -1 -10   7       51.28       42.68      4.09 o
   0 -10   7       40.76       33.29      3.67 o
   1 -10   7       24.21       29.91      3.53 o
   2 -10   7       26.97       27.38      4.90 o
   3 -10   7        2.21        3.11      4.22 o
   4 -10   7        4.55        8.12      4.96 o
   5 -10   7       13.88       21.41      5.41 o
   6 -10   7       14.91       26.91      6.04 o
   7 -10   7      161.05      170.48      8.62 o
  -4  -9   7        0.25        2.69      6.14 o
  -3  -9   7       14.91       24.57      5.82 o
  -2  -9   7        0.01        3.11      3.67 o
  -1  -9   7       75.86       68.78      3.55 o
   0  -9   7       57.42       62.50      3.79 o
   1  -9   7      231.87      234.43      5.02 o
   2  -9   7      234.54      238.41      4.87 o
   3  -9   7      591.59      597.45      7.05 o
   4  -9   7       10.54        8.52      2.85 o
   5  -9   7        9.01       12.68      3.06 o
   6  -9   7       42.45       48.03      2.88 o
   7  -9   7        0.06        2.54      3.49 o
   8  -9   7       12.81       17.86      4.18 o
  -5  -8   7        6.40       15.84      6.91 o
  -4  -8   7       67.39       64.75      6.88 o
  -3  -8   7       96.39      100.68      6.67 o
  -2  -8   7      109.17      110.61      6.35 o
  -1  -8   7        9.80       12.27      3.28 o
   0  -8   7       15.82       17.15      2.97 o
   1  -8   7      123.09      124.29      4.00 o
   2  -8   7       41.88       39.71      3.08 o
   3  -8   7      142.59      142.94      4.07 o
   4  -8   7       86.44       92.41      3.73 o
   5  -8   7      284.90      285.60      3.85 o
   6  -8   7       21.81       29.50      2.75 o
   7  -8   7       79.29       82.98      4.43 o
   8  -8   7        2.57        7.86      3.79 o
  -5  -7   7       43.38       33.76      6.63 o
  -4  -7   7        1.94        3.51      4.98 o
  -3  -7   7        3.47        7.64      5.19 o
  -2  -7   7        0.02        2.33      2.78 o
  -1  -7   7      269.81      251.24      5.17 o
   0  -7   7      484.24      484.34     14.28 o
   1  -7   7      150.48      142.43      5.60 o
   2  -7   7       29.88       34.70      4.58 o
   3  -7   7      157.59      148.43      3.93 o
   4  -7   7      215.52      208.82      5.36 o
   5  -7   7        7.06        8.69      2.37 o
   6  -7   7      182.36      187.13      4.01 o
   7  -7   7       25.78       25.07      3.67 o
   8  -7   7       13.06       20.10      5.24 o
  -6  -6   7        2.53        4.02      4.20 o
  -5  -6   7      137.51      142.42      7.38 o
  -4  -6   7      130.99      134.27      3.50 o
  -3  -6   7      547.56      509.73      5.06 o
  -2  -6   7      157.45      155.82      3.00 o
  -1  -6   7       74.66       82.30      2.85 o
   0  -6   7       54.93       49.39      2.21 o
   1  -6   7        5.69        4.69      2.27 o
   2  -6   7       20.24       23.27      3.70 o
   3  -6   7      978.90     1014.43      8.20 o
   4  -6   7      261.16      254.06      3.48 o
   5  -6   7      133.60      144.71      3.45 o
   6  -6   7       90.10       97.37      3.31 o
   7  -6   7        5.57       11.46      3.91 o
   8  -6   7       44.38       51.36      4.46 o
  -7  -5   7       19.90       18.17      4.67 o
  -6  -5   7        0.31        1.37      3.99 o
  -5  -5   7        3.00        4.46      2.64 o
  -4  -5   7       20.48       20.61      2.54 o
  -3  -5   7      122.60      116.32      3.11 o
  -2  -5   7      695.99      681.22      9.22 o
  -1  -5   7       28.95       37.51      4.19 o
   0  -5   7       56.93       56.41      2.87 o
   1  -5   7       50.03       50.64      3.73 o
   2  -5   7      104.68      102.53      4.59 o
   3  -5   7        0.13        2.20      1.88 o
   4  -5   7      304.02      298.61      3.78 o
   5  -5   7      313.21      323.64      4.61 o
   6  -5   7      187.31      178.69      4.96 o
   7  -5   7      203.53      207.19      5.65 o
   8  -5   7        0.06        2.18      5.21 o
  -7  -4   7       36.83       33.11      4.41 o
  -6  -4   7       58.63       50.27      3.30 o
  -5  -4   7      363.99      377.54      6.48 o
  -4  -4   7        2.38        4.16      2.60 o
  -3  -4   7      250.44      227.84      3.65 o
  -2  -4   7      227.03      221.19      4.33 o
  -1  -4   7      480.38      496.40      8.05 o
   0  -4   7      282.33      293.29      5.94 o
   1  -4   7        6.14        5.94      2.83 o
   2  -4   7        2.43        4.56      2.82 o
   3  -4   7      206.95      205.15      2.81 o
   4  -4   7       50.25       48.71      2.52 o
   5  -4   7       63.16       64.67      2.93 o
   6  -4   7      272.62      259.04      5.58 o
   7  -4   7       70.79       73.83      6.19 o
   8  -4   7        8.46       12.21      5.59 o
  -8  -3   7       98.21      112.64      4.34 o
  -7  -3   7      111.98      110.61      4.01 o
  -6  -3   7        7.53        8.42      2.79 o
  -5  -3   7     1290.46     1269.38      8.20 o
  -4  -3   7      393.06      409.49      9.35 o
  -3  -3   7       91.75       95.00      5.07 o
  -2  -3   7        0.19        6.10      1.57 o
  -1  -3   7       70.63       81.93      2.75 o
   0  -3   7      197.64      218.41      4.81 o
   1  -3   7      157.44      143.20      3.99 o
   2  -3   7        0.08        1.55      1.66 o
   3  -3   7      282.91      285.15      3.66 o
   4  -3   7      454.36      447.73      4.71 o
   5  -3   7      307.86      301.69      4.46 o
   6  -3   7       90.20       81.86      6.03 o
   7  -3   7       16.20       16.78      5.51 o
   8  -3   7      112.47      114.70      7.67 o
  -8  -2   7       73.42       69.73      3.88 o
  -7  -2   7      179.46      177.60      4.42 o
  -6  -2   7      192.50      179.04      4.07 o
  -5  -2   7      128.10      138.95      3.62 o
  -4  -2   7       17.93       15.78      2.84 o
  -3  -2   7       16.41       16.73      2.26 o
  -2  -2   7      447.34      453.11      4.40 o
  -1  -2   7        0.26        0.49      1.74 o
   0  -2   7       49.25       48.60      2.75 o
   1  -2   7       32.97       31.93      2.33 o
   2  -2   7      351.21      323.00      3.09 o
   3  -2   7      102.01       98.56      2.04 o
   4  -2   7       30.39       36.42      1.79 o
   5  -2   7      132.53      139.44      4.30 o
   6  -2   7        7.77        4.45      3.23 o
   7  -2   7       13.55       10.51      3.37 o
   8  -2   7        2.94        7.55      3.82 o
  -9  -1   7      140.10      150.07      5.11 o
  -8  -1   7        0.03        3.17      3.22 o
  -7  -1   7       91.24       94.50      3.69 o
  -6  -1   7     1760.25     1763.38     13.69 o
  -5  -1   7      583.92      578.09      7.21 o
  -4  -1   7      330.01      318.04      5.23 o
  -3  -1   7      172.64      158.24      3.47 o
  -2  -1   7      104.90      104.81      3.44 o
   0  -1   7      227.40      200.10      3.45 o
   1  -1   7      277.48      266.67      4.46 o
   2  -1   7        0.11        0.41      1.37 o
   3  -1   7       34.47       35.54      2.04 o
   4  -1   7        9.98        8.69      2.17 o
   5  -1   7       56.49       66.09      3.77 o
   6  -1   7       46.35       41.66      3.73 o
   7  -1   7       30.47       40.45      4.01 o
  -9   0   7       13.04       13.52      3.44 o
  -8   0   7       79.61       78.66      3.74 o
  -7   0   7      255.93      243.51      5.62 o
  -6   0   7      152.28      157.66      3.68 o
  -5   0   7      160.92      154.59      3.42 o
  -4   0   7      440.64      426.70      5.65 o
  -3   0   7        3.41        4.44      3.63 o
  -2   0   7       15.08        6.83      2.65 o
   0   0   7      218.50      211.58      2.68 o
   1   0   7        0.65        1.51      1.05 o
   2   0   7      937.63      940.47      9.20 o
   3   0   7      142.95      152.94      3.26 o
   4   0   7       42.41       39.55      2.23 o
   5   0   7       21.88       24.28      2.48 o
   6   0   7        0.54        1.88      3.43 o
   7   0   7        0.03        2.98      3.88 o
  -9   1   7       32.10       39.84      4.17 o
  -8   1   7       26.27       27.25      3.23 o
  -7   1   7       47.66       40.98      2.58 o
  -6   1   7      103.14      107.82      3.57 o
  -5   1   7      151.09      158.20      4.36 o
  -4   1   7     1445.08     1393.12      8.96 o
  -3   1   7     1277.84     1247.55     11.91 o
  -1   1   7      858.70      803.98      9.28 o
   1   1   7      146.69      154.76      3.48 o
   2   1   7        4.97        8.73      2.10 o
   3   1   7       11.79        8.74      1.94 o
   4   1   7       19.95       20.83      3.35 o
   5   1   7        2.81        5.85      3.38 o
   6   1   7       21.59       20.48      3.67 o
   7   1   7        1.62        4.44      4.10 o
  -9   2   7      118.65      133.34      4.39 o
  -8   2   7       36.44       41.70      2.85 o
  -7   2   7       74.08       76.68      2.90 o
  -6   2   7     1530.40     1431.79     14.81 o
  -5   2   7      123.70      130.62      3.25 o
  -4   2   7      310.41      308.94      2.92 o
  -3   2   7      160.50      172.78      3.13 o
  -2   2   7       62.60       47.29      2.75 o
  -1   2   7      462.18      476.41      7.84 o
   0   2   7      607.14      600.11      6.66 o
   1   2   7       83.77       83.35      2.66 o
   2   2   7       76.93       78.81      2.36 o
   3   2   7       17.30       18.22      2.32 o
   4   2   7        0.06        2.72      3.12 o
   5   2   7        4.92        5.19      3.66 o
   6   2   7        0.00        4.82      3.74 o
  -9   3   7       61.68       67.04      3.41 o
  -8   3   7       76.29       73.13      3.05 o
  -7   3   7       30.65       30.20      3.20 o
  -6   3   7        0.07        2.90      3.05 o
  -5   3   7       52.54       47.75      2.00 o
  -4   3   7        1.55        3.18      1.98 o
  -3   3   7      385.19      389.81      3.53 o
  -2   3   7      559.44      568.88      8.21 o
  -1   3   7        0.11        2.95      3.57 o
   0   3   7       31.88       31.84      2.63 o
   1   3   7       22.77       24.49      1.86 o
   2   3   7      120.22      119.02      3.13 o
   3   3   7       34.51       27.84      3.18 o
   4   3   7      193.80      182.53      5.09 o
   5   3   7        2.27        5.16      3.72 o
   6   3   7        1.11        1.78      3.91 o
  -9   4   7       54.51       57.49      4.10 o
  -8   4   7      280.71      291.39      4.39 o
  -7   4   7      112.58      109.33      4.67 o
  -6   4   7       66.29       57.82      3.45 o
  -5   4   7       70.85       65.78      2.30 o
  -4   4   7       56.62       54.80      2.14 o
  -3   4   7      470.44      464.95      5.44 o
  -2   4   7      697.56      672.58      5.39 o
  -1   4   7        0.30        1.49      2.15 o
   0   4   7       88.88       90.62      3.29 o
   1   4   7        0.76        0.73      1.80 o
   2   4   7        1.59        2.82      2.85 o
   3   4   7       45.40       49.83      4.76 o
   4   4   7       21.66       17.71      3.50 o
   5   4   7        3.53        5.35      3.80 o
  -9   5   7      202.14      214.54      9.04 o
  -8   5   7      179.13      172.37      4.66 o
  -7   5   7        4.44        5.25      2.72 o
  -6   5   7      464.39      434.06      4.24 o
  -5   5   7      228.98      210.81      3.25 o
  -4   5   7        2.54        3.91      1.93 o
  -3   5   7       34.29       37.56      3.10 o
  -2   5   7       13.61       14.61      2.72 o
  -1   5   7      608.45      590.86      6.11 o
   0   5   7       48.35       49.18      2.53 o
   1   5   7      189.46      178.23      3.40 o
   2   5   7       34.10       33.68      3.34 o
   3   5   7       48.62       56.66      5.78 o
   4   5   7       76.74       95.30      5.52 o
  -9   6   7       85.85       85.05      4.15 o
  -8   6   7      157.98      151.87      6.27 o
  -7   6   7       11.99       19.47      3.82 o
  -6   6   7        3.24        5.95      2.07 o
  -5   6   7       68.44       63.11      2.31 o
  -4   6   7      483.82      452.65      4.33 o
  -3   6   7      612.11      614.17      9.54 o
  -2   6   7      516.87      492.04      5.45 o
  -1   6   7       28.83       33.46      2.62 o
   0   6   7       20.59       20.78      2.24 o
   1   6   7        8.54       18.44      2.96 o
   2   6   7        3.16        1.86      2.96 o
   3   6   7       28.16       29.35      3.75 o
   4   6   7       69.92       82.45      7.63 o
  -9   7   7       51.71       54.02      4.14 o
  -8   7   7      150.14      146.67      4.59 o
  -7   7   7       51.43       56.56      4.15 o
  -6   7   7      180.77      174.94      4.16 o
  -5   7   7       31.32       31.79      2.16 o
  -4   7   7       57.44       62.07      2.55 o
  -3   7   7       12.65       21.27      3.88 o
  -2   7   7      283.34      294.38      5.16 o
  -1   7   7        1.65       -1.14      4.50 o
   0   7   7       10.06       15.68      4.73 o
   1   7   7       81.75       74.12      6.43 o
   2   7   7        6.70        8.56      5.67 o
   3   7   7        9.45       18.66      5.90 o
  -8   8   7       20.69       19.71      5.19 o
  -7   8   7        4.75        7.29      2.90 o
  -6   8   7       85.58       94.67      3.18 o
  -5   8   7       78.01       69.78      2.95 o
  -4   8   7        8.90       12.54      2.78 o
  -3   8   7      290.16      291.28     14.54 o
  -2   8   7        4.21        9.81      3.92 o
  -1   8   7      271.68      278.98      6.56 o
   0   8   7       62.30       57.70      5.99 o
   1   8   7        4.13        3.68      5.76 o
   2   8   7        0.01       -0.50      5.61 o
  -8   9   7       82.48       83.78      5.44 o
  -7   9   7       21.52       27.07      3.40 o
  -6   9   7       17.83       19.66      2.81 o
  -5   9   7        8.10       10.78      2.63 o
  -4   9   7        5.76        9.47      4.01 o
  -3   9   7      179.34      167.92      9.08 o
  -2   9   7        1.92        8.29      4.12 o
  -1   9   7       23.16       31.59      6.15 o
   0   9   7        0.91        6.15      5.45 o
  -7  10   7      109.01      118.35      4.50 o
  -6  10   7      195.67      184.74      4.99 o
  -5  10   7       10.00       17.41      3.53 o
  -4  10   7       23.66       30.91      6.90 o
  -3  10   7        6.35        8.05      4.31 o
  -2  10   7      110.50      103.07      8.44 o
  -1  10   7        5.31        1.16      5.92 o
   2 -12   8        0.57        0.25      5.46 o
   3 -12   8       11.68       16.78      5.70 o
  -1 -11   8      141.25      171.58      5.83 o
   0 -11   8       40.74       51.18      6.42 o
   1 -11   8       34.67       38.26      6.39 o
   2 -11   8        4.60        2.43      5.27 o
   3 -11   8       33.30       40.09      6.11 o
   4 -11   8        2.54        2.41      4.99 o
   5 -11   8        0.07        5.64      5.10 o
  -2 -10   8        4.97       11.95      3.93 o
  -1 -10   8        0.95        2.07      3.72 o
   0 -10   8       85.88       80.42      8.60 o
   1 -10   8       43.24       43.72      3.76 o
   2 -10   8       53.41       57.09      6.02 o
   3 -10   8        4.43        4.03      5.05 o
   4 -10   8        3.00        3.18      4.66 o
   5 -10   8      103.08      105.73      6.88 o
   6 -10   8      114.90      112.17      7.47 o
  -3  -9   8        0.29        2.59      5.71 o
  -2  -9   8       25.60       34.64      4.23 o
  -1  -9   8       91.27      113.27      4.59 o
   0  -9   8      334.81      312.29      6.02 o
   1  -9   8        5.49        4.42      3.02 o
   2  -9   8       44.20       37.34      3.25 o
   3  -9   8        2.97        5.68      2.81 o
   4  -9   8       40.92       33.67      3.27 o
   5  -9   8        8.92       11.43      4.26 o
   6  -9   8      154.68      155.02      4.95 o
   7  -9   8       16.70       16.77      4.00 o
  -4  -8   8        0.26        1.35      5.91 o
  -3  -8   8        6.74        7.99      5.22 o
  -2  -8   8        2.86        3.38      4.74 o
  -1  -8   8      107.70      117.20      4.41 o
   0  -8   8        0.95        4.58      3.67 o
   1  -8   8      135.66      120.53      4.10 o
   2  -8   8        5.82        3.40      4.36 o
   3  -8   8        0.07        1.96      2.73 o
   4  -8   8        0.02        3.18      2.78 o
   5  -8   8       15.32       15.36      2.60 o
   6  -8   8       86.51       86.23      3.41 o
   7  -8   8       31.07       25.20      3.92 o
  -5  -7   8      103.78      102.62      7.44 o
  -4  -7   8       72.66       68.77      7.05 o
  -3  -7   8       32.99       31.49      3.47 o
  -2  -7   8       89.00       84.91      3.80 o
  -1  -7   8      237.93      222.15      6.19 o
   0  -7   8      281.62      292.31      7.49 o
   1  -7   8       27.23       28.15      3.09 o
   2  -7   8       62.05       67.73      3.55 o
   3  -7   8        7.95       12.89      2.16 o
   4  -7   8       59.80       58.04      3.40 o
   5  -7   8       35.49       37.73      2.82 o
   6  -7   8      207.62      192.09      4.32 o
   7  -7   8        3.06        6.50      3.69 o
  -6  -6   8      143.60      143.46      5.81 o
  -5  -6   8        0.60       -1.32      3.84 o
  -4  -6   8      405.68      398.89      5.17 o
  -3  -6   8      163.24      172.16      3.66 o
  -2  -6   8       52.41       54.13      3.55 o
  -1  -6   8        0.05        1.58      2.73 o
   0  -6   8      372.55      388.50      6.74 o
   1  -6   8      214.88      223.38      4.46 o
   2  -6   8       46.34       45.68      2.94 o
   3  -6   8        3.18        4.95      2.05 o
   4  -6   8       12.71       13.64      1.74 o
   5  -6   8        0.47        3.04      2.38 o
   6  -6   8       50.09       42.54      3.06 o
   7  -6   8        1.04        1.00      3.61 o
   8  -6   8        6.91       11.69      4.05 o
  -6  -5   8       73.22       72.36      4.77 o
  -5  -5   8        6.30       12.00      2.99 o
  -4  -5   8      123.11      115.83      3.46 o
  -3  -5   8       10.11       16.44      2.52 o
  -2  -5   8       66.43       67.75      4.97 o
  -1  -5   8       16.86       20.54      4.04 o
   0  -5   8      126.00      124.76      3.66 o
   1  -5   8        4.23        3.51      2.41 o
   2  -5   8        9.43       11.32      2.46 o
   3  -5   8       39.88       37.85      2.36 o
   4  -5   8      239.07      232.88      3.29 o
   5  -5   8       80.34       85.90      2.62 o
   6  -5   8       13.91       13.99      2.84 o
   7  -5   8       31.57       32.05      4.00 o
   8  -5   8        0.04        3.24      5.83 o
  -7  -4   8       63.22       72.71      3.90 o
  -6  -4   8       34.81       41.12      3.21 o
  -5  -4   8     1123.98     1120.22     10.92 o
  -4  -4   8        0.26        3.51      2.45 o
  -3  -4   8       83.08       76.97      3.44 o
  -2  -4   8       82.72       73.92      4.76 o
  -1  -4   8      181.63      178.90      5.85 o
   0  -4   8        4.31        5.56      1.66 o
   1  -4   8       49.38       51.01      3.10 o
   2  -4   8       84.92       91.92      2.57 o
   3  -4   8      138.26      138.62      2.35 o
   4  -4   8      185.88      186.82      3.66 o
   5  -4   8       51.57       59.14      2.95 o
   6  -4   8      197.39      194.31      7.34 o
   7  -4   8       13.61       22.49      5.74 o
   8  -4   8       15.19       23.00      6.31 o
  -7  -3   8        0.27        1.28      2.99 o
  -6  -3   8      329.33      326.10      7.63 o
  -5  -3   8      231.06      224.03      6.27 o
  -4  -3   8      385.33      381.05      7.19 o
  -3  -3   8       70.54       80.56      2.55 o
  -2  -3   8      128.26      127.33      2.89 o
  -1  -3   8       47.08       56.87      2.04 o
   0  -3   8        8.04       12.74      2.19 o
   1  -3   8        0.01        1.26      1.99 o
   2  -3   8       36.23       39.29      2.04 o
   3  -3   8       79.33       77.34      2.48 o
   4  -3   8       85.80       95.15      2.92 o
   5  -3   8      203.59      195.41      3.89 o
   6  -3   8        3.67       10.93      5.31 o
   7  -3   8        1.29        6.29      5.56 o
  -8  -2   8        0.15        1.62      3.36 o
  -7  -2   8      202.79      207.76      4.64 o
  -6  -2   8       26.92       31.28      3.11 o
  -5  -2   8       45.29       48.27      3.73 o
  -4  -2   8      740.60      699.12      7.65 o
  -3  -2   8       99.55       86.99      2.67 o
  -2  -2   8      808.66      818.21      7.19 o
  -1  -2   8      121.10      126.18      4.45 o
   0  -2   8       38.91       38.98      2.30 o
   1  -2   8      137.67      135.18      2.95 o
   2  -2   8       33.66       32.68      1.52 o
   3  -2   8      231.81      212.22      3.37 o
   4  -2   8      246.72      210.50      3.73 o
   5  -2   8        3.64        6.16      3.29 o
   6  -2   8       96.13       92.64      6.17 o
   7  -2   8        1.74        5.24      5.23 o
  -8  -1   8       21.89       21.58      3.39 o
  -7  -1   8       12.69       14.75      3.15 o
  -6  -1   8       83.64       92.63      3.51 o
  -5  -1   8      952.45      930.31      6.87 o
  -4  -1   8       77.67       78.26      3.80 o
  -3  -1   8        0.09        1.73      2.68 o
  -2  -1   8       16.78       18.29      2.86 o
   0  -1   8      593.26      611.16      4.82 o
   1  -1   8       37.23       37.95      1.52 o
   2  -1   8      113.36      110.97      2.39 o
   3  -1   8       20.25       20.29      2.08 o
   4  -1   8      150.61      139.18      4.49 o
   5  -1   8      139.34      139.13      6.50 o
   6  -1   8       30.80       34.72      3.96 o
   7  -1   8       20.12       25.27      4.10 o
  -9   0   8      320.13      354.16      6.24 o
  -8   0   8        0.28       -0.16      3.30 o
  -7   0   8        1.67        7.17      2.53 o
  -6   0   8       28.41       22.04      3.41 o
  -5   0   8       25.06       30.81      2.77 o
  -4   0   8       18.21       16.67      2.39 o
  -3   0   8       12.22        7.23      2.79 o
  -2   0   8      191.74      186.55      4.10 o
   0   0   8      526.39      523.81      7.92 o
   1   0   8      164.06      178.30      3.62 o
   2   0   8        4.40        5.87      1.95 o
   3   0   8      173.03      157.36      3.31 o
   4   0   8      290.65      277.69      6.00 o
   5   0   8       53.80       47.07      3.76 o
   6   0   8        3.76        6.07      3.60 o
   7   0   8       10.08       15.18      4.16 o
  -9   1   8      100.12       95.43      4.32 o
  -8   1   8        4.64        5.05      3.29 o
  -7   1   8      407.57      392.93      4.80 o
  -6   1   8      154.14      174.63      4.00 o
  -5   1   8       50.49       44.91      2.92 o
  -4   1   8       10.17        5.98      2.20 o
  -3   1   8      383.61      353.97      4.22 o
  -2   1   8      189.97      187.56      4.08 o
  -1   1   8      865.93      842.26     14.40 o
   0   1   8       21.86       20.67      3.59 o
   1   1   8       25.59       24.60      2.20 o
   2   1   8        0.45        3.80      2.08 o
   3   1   8       16.14       19.49      2.36 o
   4   1   8      192.95      182.24      3.44 o
   5   1   8        5.66        4.85      2.60 o
   6   1   8        1.43        5.91      4.09 o
  -9   2   8      221.93      248.82      5.41 o
  -8   2   8       63.07       63.15      3.18 o
  -7   2   8        0.29        3.13      3.03 o
  -6   2   8        0.46        3.56      2.63 o
  -5   2   8       46.37       45.50      4.31 o
  -4   2   8        6.59        6.24      2.35 o
  -3   2   8        5.85        2.85      2.02 o
  -2   2   8       19.80       23.08      2.35 o
  -1   2   8        0.12        3.47      3.63 o
   0   2   8     1922.58     1896.94     10.80 o
   1   2   8        0.02        1.10      2.00 o
   2   2   8      154.70      148.84      3.32 o
   3   2   8        2.22        4.75      2.08 o
   4   2   8        6.10        6.66      2.61 o
   5   2   8       33.91       46.22      4.16 o
   6   2   8       29.86       47.55      4.65 o
  -9   3   8       57.17       68.08      3.62 o
  -8   3   8       44.70       44.63      2.90 o
  -7   3   8       72.27       65.19      4.50 o
  -6   3   8        1.04        4.34      2.70 o
  -5   3   8      103.24       88.93      3.22 o
  -4   3   8        1.50        3.62      1.88 o
  -3   3   8      115.97      101.57      3.11 o
  -2   3   8      416.95      419.79      5.08 o
  -1   3   8      194.84      183.02      4.27 o
   0   3   8      241.15      234.76      9.80 o
   1   3   8       78.96       73.88      2.82 o
   2   3   8        2.00        3.24      2.05 o
   3   3   8       54.80       49.10      3.05 o
   4   3   8       45.96       45.89      4.01 o
   5   3   8       26.03       32.89      4.16 o
  -9   4   8      117.10      125.93      5.24 o
  -8   4   8       16.59       13.32      3.28 o
  -7   4   8      159.11      153.77      3.98 o
  -6   4   8       56.70       70.87      3.16 o
  -5   4   8      425.32      399.78      6.35 o
  -4   4   8       42.07       51.06      2.32 o
  -3   4   8      599.23      595.44      8.80 o
  -2   4   8       56.15       67.70      3.55 o
  -1   4   8      664.00      660.87     12.64 o
   0   4   8      200.77      208.43      3.53 o
   1   4   8       55.09       56.11      2.67 o
   2   4   8        0.25        0.47      1.98 o
   3   4   8       29.96       39.60      4.64 o
   4   4   8       80.39       80.27      4.71 o
  -9   5   8       74.56       90.79      4.54 o
  -8   5   8        6.36        8.46      3.52 o
  -7   5   8       75.31       75.32      4.17 o
  -6   5   8      104.59       99.05      3.45 o
  -5   5   8       69.85       71.47      2.56 o
  -4   5   8       13.06       15.88      1.99 o
  -3   5   8       38.65       42.05      2.39 o
  -2   5   8      252.49      255.05      3.77 o
  -1   5   8        0.22        1.18      2.27 o
   0   5   8     1049.84     1055.33      9.43 o
   1   5   8       65.73       53.91      2.41 o
   2   5   8        4.32        2.77      2.60 o
   3   5   8       46.89       55.78      4.18 o
   4   5   8        4.55        4.62      3.78 o
  -9   6   8       14.07       14.02      4.03 o
  -8   6   8        0.46        0.57      5.22 o
  -7   6   8       34.85       39.55      4.84 o
  -6   6   8        0.31        1.17      2.69 o
  -5   6   8       40.76       41.77      2.40 o
  -4   6   8      160.66      151.47      4.69 o
  -3   6   8        6.94        7.70      3.01 o
  -2   6   8      936.50      894.36      8.34 o
  -1   6   8        9.55       11.39      3.03 o
   0   6   8       12.35       16.33      2.75 o
   1   6   8       34.92       47.73      3.97 o
   2   6   8       28.17       25.86      5.50 o
   3   6   8        7.02        9.12      5.54 o
  -7   7   8        0.98        3.55      3.79 o
  -6   7   8        0.07        2.36      2.87 o
  -5   7   8       90.03       84.61      2.56 o
  -4   7   8        0.03        6.04      2.70 o
  -3   7   8      207.28      199.20      5.11 o
  -2   7   8        3.57       17.31      3.94 o
  -1   7   8      728.21      708.59     12.98 o
   0   7   8        2.88        2.75      4.85 o
   1   7   8        0.82        2.56      3.80 o
   2   7   8        2.62        4.20      5.45 o
  -8   8   8       22.30       23.31      4.65 o
  -7   8   8       10.19       17.32      5.57 o
  -6   8   8        6.47       11.03      2.63 o
  -5   8   8       98.55       97.90      3.25 o
  -4   8   8        8.65        9.03      2.66 o
  -3   8   8       39.67       42.06      6.54 o
  -2   8   8      165.80      161.11      5.81 o
  -1   8   8       20.97       18.62      6.12 o
   0   8   8       94.23       91.06      7.11 o
   1   8   8        3.22       11.38      6.30 o
  -7   9   8       29.94       31.02      5.61 o
  -6   9   8       59.12       59.25      3.21 o
  -5   9   8       16.10       20.02      3.41 o
  -4   9   8       73.20       81.83      4.86 o
  -3   9   8       30.60       36.43      5.99 o
  -2   9   8       98.63      102.10      5.73 o
  -1   9   8        2.23        4.84      5.83 o
  -5  10   8       11.16       18.88      3.70 o
  -4  10   8        8.94       13.79      4.85 o
  -3  10   8       49.15       56.57      9.61 o
   0 -11   9       59.27       71.60      6.78 o
   1 -11   9        7.62        9.07      5.74 o
   2 -11   9        1.00       -1.43      4.99 o
   3 -11   9        0.12        3.14      5.44 o
   4 -11   9        0.01        4.24      5.26 o
  -2 -10   9       11.17       12.76      4.35 o
  -1 -10   9       20.85       20.66      4.16 o
   0 -10   9       54.69       61.51      4.45 o
   1 -10   9      164.34      160.04      7.79 o
   2 -10   9       30.15       30.48      5.76 o
   3 -10   9        1.72        1.68      5.13 o
   4 -10   9        0.00       -1.18      5.10 o
   5 -10   9       48.13       40.65      5.68 o
   6 -10   9       43.14       52.43      6.70 o
  -3  -9   9      179.04      187.35      8.68 o
  -2  -9   9        6.68        8.38      3.88 o
  -1  -9   9       77.98       75.44      4.54 o
   0  -9   9       43.93       36.18      3.65 o
   1  -9   9       83.91       69.68      4.01 o
   2  -9   9       25.90       28.51      5.30 o
   3  -9   9      102.28      103.22      4.17 o
   4  -9   9       57.01       48.15      3.64 o
   5  -9   9        4.64        7.06      2.75 o
   6  -9   9       11.95       15.79      3.61 o
  -4  -8   9        6.03        7.41      5.98 o
  -3  -8   9        9.10       10.20      5.44 o
  -2  -8   9        1.41        3.48      2.85 o
  -1  -8   9        3.47        7.06      5.71 o
   0  -8   9      129.10      134.35      4.49 o
   1  -8   9      113.80      109.19      5.93 o
   2  -8   9        5.80        6.94      2.90 o
   3  -8   9        0.51        3.28      2.98 o
   4  -8   9        1.79        3.40      2.97 o
   5  -8   9       26.62       26.08      2.99 o
   6  -8   9        7.96       10.96      2.98 o
   7  -8   9       26.36       21.32      4.21 o
  -5  -7   9       64.43       66.59      7.09 o
  -4  -7   9      327.36      331.04     10.36 o
  -3  -7   9        1.20        8.05      3.46 o
  -2  -7   9        0.23        4.49      3.36 o
  -1  -7   9      232.64      211.73      5.18 o
   0  -7   9      434.79      415.00      8.94 o
   1  -7   9      277.98      279.67      5.21 o
   2  -7   9      301.94      294.23      8.38 o
   3  -7   9      114.66      120.55      4.45 o
   4  -7   9       67.17       61.90      3.67 o
   5  -7   9        0.01       -0.24      2.51 o
   6  -7   9        5.01        8.43      2.86 o
   7  -7   9       31.02       33.80      4.29 o
  -5  -6   9      126.87      144.09      8.20 o
  -4  -6   9       17.35       18.94      3.77 o
  -3  -6   9      101.36      109.32      3.34 o
  -2  -6   9       81.15       85.25      4.99 o
  -1  -6   9       55.57       51.36      4.84 o
   0  -6   9       84.76       91.81      3.76 o
   1  -6   9      143.14      121.51      3.91 o
   2  -6   9       49.28       51.90      3.14 o
   3  -6   9       15.89       12.10      2.27 o
   4  -6   9        2.03        2.71      1.95 o
   5  -6   9       80.12       74.68      3.25 o
   6  -6   9        7.83       10.92      2.77 o
   7  -6   9       28.29       27.67      4.06 o
  -6  -5   9        8.90        8.35      3.21 o
  -5  -5   9      203.91      194.31      4.33 o
  -4  -5   9       37.68       38.23      3.00 o
  -3  -5   9       71.71       73.70      3.64 o
  -2  -5   9       47.67       56.67      3.83 o
  -1  -5   9       15.41       23.02      3.03 o
   0  -5   9       50.97       58.84      3.29 o
   1  -5   9      203.82      192.50      4.27 o
   2  -5   9       72.61       74.67      3.27 o
   3  -5   9        9.84       10.59      2.25 o
   4  -5   9       43.27       40.84      2.22 o
   5  -5   9      237.58      232.80      3.65 o
   6  -5   9       11.60        8.65      2.76 o
   7  -5   9        2.14        6.79      3.81 o
  -7  -4   9       10.09       12.95      3.48 o
  -6  -4   9       43.53       41.63      3.32 o
  -5  -4   9        2.49        5.02      2.87 o
  -4  -4   9      709.32      673.43     11.99 o
  -3  -4   9      331.03      324.34     17.10 o
  -2  -4   9       71.79       66.10      5.12 o
  -1  -4   9        9.20       15.97      4.37 o
   0  -4   9       88.59       85.32      3.34 o
   1  -4   9      306.46      306.59      4.79 o
   2  -4   9      360.85      371.69      6.58 o
   3  -4   9        0.71        0.10      1.62 o
   4  -4   9        0.05        1.53      1.94 o
   5  -4   9        0.56        0.57      2.39 o
   6  -4   9        6.90       10.24      2.74 o
   7  -4   9       13.98       11.87      5.43 o
  -7  -3   9       21.14       22.93      3.43 o
  -6  -3   9       37.62       41.51      3.27 o
  -5  -3   9      165.56      177.14      4.20 o
  -4  -3   9       49.95       49.15      3.64 o
  -3  -3   9       90.12       91.59      2.74 o
  -2  -3   9      492.32      496.55      7.69 o
  -1  -3   9      332.85      340.19      4.03 o
   0  -3   9      140.97      143.17      3.55 o
   1  -3   9       94.52       93.98      7.40 o
   2  -3   9       20.99       24.90      2.21 o
   3  -3   9        3.98        5.58      1.87 o
   4  -3   9      415.02      387.54      4.79 o
   5  -3   9        1.30        3.31      3.85 o
   6  -3   9       32.15       25.34      5.77 o
   7  -3   9        0.84        7.23      6.19 o
  -8  -2   9       41.15       47.37      3.90 o
  -7  -2   9       21.85       20.25      3.20 o
  -6  -2   9       13.35       14.55      3.07 o
  -5  -2   9        6.06        9.98      2.59 o
  -4  -2   9      851.53      805.42      8.50 o
  -3  -2   9      217.66      217.98      4.84 o
  -2  -2   9       41.20       42.72      2.25 o
  -1  -2   9       77.49       71.83      5.05 o
   0  -2   9      210.92      196.39      6.69 o
   1  -2   9       23.90       20.08      2.19 o
   2  -2   9      429.52      440.34      4.99 o
   3  -2   9       40.14       42.83      2.44 o
   4  -2   9        1.04        3.37      2.97 o
   5  -2   9      109.03       90.92      4.41 o
   6  -2   9        3.78        2.16      4.71 o
   7  -2   9        5.47       12.33      6.03 o
  -8  -1   9      221.94      247.32      5.47 o
  -7  -1   9       39.94       39.96      3.51 o
  -6  -1   9       28.41       26.80      3.04 o
  -5  -1   9        1.63        3.68      2.55 o
  -4  -1   9       11.23        9.93      2.55 o
  -3  -1   9      247.90      220.64      5.28 o
  -2  -1   9      808.42      745.39     15.10 o
  -1  -1   9       36.20       39.48      3.79 o
   0  -1   9       96.43       93.51      2.53 o
   1  -1   9      696.93      659.87     14.54 o
   2  -1   9       44.84       51.91      3.00 o
   3  -1   9        8.16       12.19      2.28 o
   4  -1   9        0.53        4.18      2.62 o
   5  -1   9       40.78       34.25      3.67 o
   6  -1   9        0.11        3.81      5.06 o
  -8   0   9       37.95       47.16      3.84 o
  -7   0   9        0.87        3.35      2.66 o
  -6   0   9       47.53       43.00      3.16 o
  -5   0   9       15.56       22.12      2.69 o
  -4   0   9      193.58      189.70      4.04 o
  -3   0   9       19.62       18.19      2.27 o
  -2   0   9      689.25      626.69      7.03 o
  -1   0   9       86.89       82.95      2.40 o
   0   0   9      118.09      110.08      5.22 o
   1   0   9      193.52      199.30      8.36 o
   2   0   9       16.32       20.38      3.58 o
   3   0   9        0.09        1.57      2.69 o
   4   0   9        5.14        3.44      2.34 o
   5   0   9        2.46        0.32      5.27 o
   6   0   9      107.18       91.08      7.22 o
  -8   1   9      125.55      131.27      3.82 o
  -7   1   9        0.43        2.59      3.13 o
  -6   1   9      149.76      141.56      3.84 o
  -5   1   9       11.26        4.23      2.99 o
  -4   1   9      369.23      345.47      4.63 o
  -3   1   9      115.74      111.90      3.21 o
  -2   1   9     1302.69     1240.49      9.49 o
  -1   1   9      137.87      137.32      4.06 o
   0   1   9     1033.45      960.39     11.70 o
   1   1   9        9.24       17.19      2.66 o
   2   1   9      171.19      166.22      4.14 o
   3   1   9        8.00        9.25      2.41 o
   4   1   9        2.16        4.96      2.44 o
   5   1   9       16.71       24.78      3.86 o
  -9   2   9       27.88       23.27      3.34 o
  -8   2   9      212.95      224.98      4.39 o
  -7   2   9       41.54       40.97      3.40 o
  -6   2   9      155.20      136.39      3.87 o
  -5   2   9       27.33       20.84      2.76 o
  -4   2   9        0.38        1.93      2.46 o
  -3   2   9      272.13      247.81      4.07 o
  -2   2   9     1530.25     1450.20     10.32 o
  -1   2   9      115.47      109.36      4.06 o
   0   2   9       44.59       42.85      3.02 o
   1   2   9      379.89      342.20      5.51 o
   2   2   9       83.32       79.84      3.04 o
   3   2   9        0.50        3.11      2.97 o
   4   2   9       51.30       48.87      3.83 o
   5   2   9        4.52        4.02      3.96 o
  -9   3   9       63.24       64.40      3.52 o
  -8   3   9       14.06       17.68      3.62 o
  -7   3   9       14.54       11.44      2.93 o
  -6   3   9       30.40       33.12      3.04 o
  -5   3   9      122.63      129.56      3.56 o
  -4   3   9      104.89      115.55      3.41 o
  -3   3   9       98.95       95.38      4.05 o
  -2   3   9      886.52      862.82      7.06 o
  -1   3   9       20.88       20.98      3.19 o
   0   3   9        8.65        8.81      2.82 o
   1   3   9      168.60      151.11      3.47 o
   2   3   9       31.43       36.03      2.69 o
   3   3   9       24.23       23.00      2.90 o
   4   3   9        1.06        3.08      2.97 o
  -9   4   9       81.91       78.81      4.64 o
  -8   4   9      379.05      374.63      6.22 o
  -7   4   9      126.53      127.29      4.12 o
  -6   4   9        1.21        3.99      2.70 o
  -5   4   9       25.25       19.92      2.77 o
  -4   4   9        0.27        1.24      3.06 o
  -3   4   9        0.07       -0.02      2.48 o
  -2   4   9      147.48      127.11      4.22 o
  -1   4   9       59.33       57.51      2.74 o
   0   4   9      266.53      275.43      4.21 o
   1   4   9       32.06       35.46      2.66 o
   2   4   9      105.17      118.40      3.58 o
   3   4   9        2.72        6.54      2.97 o
   4   4   9        0.13        5.36      3.28 o
  -8   5   9       83.81       85.11      5.15 o
  -7   5   9       13.72       17.35      3.11 o
  -6   5   9        0.30        2.15      2.78 o
  -5   5   9        0.01        2.06      2.63 o
  -4   5   9       90.57       97.20      2.60 o
  -3   5   9        4.69        5.83      2.55 o
  -2   5   9      373.03      353.22      7.63 o
  -1   5   9      127.30      122.21      3.23 o
   0   5   9       11.84       11.08      2.32 o
   1   5   9       38.19       34.56      2.71 o
   2   5   9       13.71       11.22      2.88 o
   3   5   9       30.51       36.70      3.51 o
  -8   6   9      161.65      158.47      5.97 o
  -7   6   9      137.34      138.04      5.28 o
  -6   6   9       34.67       34.44      3.10 o
  -5   6   9       39.98       34.83      2.53 o
  -4   6   9       28.92       34.90      2.93 o
  -3   6   9        9.05       12.61      2.65 o
  -2   6   9        4.17        3.95      3.19 o
  -1   6   9        8.63        7.23      4.58 o
   0   6   9       59.11       55.15      5.72 o
   1   6   9      165.54      166.07      7.72 o
   2   6   9       48.74       50.37      4.76 o
  -8   7   9       55.83       55.74      5.16 o
  -7   7   9      149.50      168.14      5.82 o
  -6   7   9       80.32       84.34      4.76 o
  -5   7   9       14.40       20.83      2.38 o
  -4   7   9        1.80        5.61      2.43 o
  -3   7   9        9.59       16.46      4.51 o
  -2   7   9        5.46        3.48      5.58 o
  -1   7   9       10.06       15.12      5.53 o
   0   7   9       28.04       27.26      6.15 o
   1   7   9       16.85       12.92      5.61 o
  -7   8   9        1.17        3.69      4.01 o
  -6   8   9       14.15       10.80      3.83 o
  -5   8   9        2.83        5.92      2.67 o
  -4   8   9       88.49       93.92      3.92 o
  -3   8   9        9.55       26.15      6.67 o
  -2   8   9       12.87       14.50      5.87 o
  -1   8   9        1.26        3.96      5.18 o
   0   8   9        2.85        2.90      5.56 o
  -5   9   9       63.59       66.17      4.21 o
  -4   9   9       17.11       19.79      4.92 o
  -3   9   9       19.23       32.77      6.21 o
  -2   9   9       16.90       15.89      6.59 o
  -1 -10  10       12.68       11.86      4.03 o
   0 -10  10        6.01        9.07      3.80 o
   1 -10  10        2.16        6.20      5.53 o
   2 -10  10       99.77       87.98      6.47 o
   3 -10  10       43.80       36.75      3.77 o
   4 -10  10        0.67        1.19      3.32 o
  -2  -9  10       14.10       19.83      5.81 o
  -1  -9  10       12.87       16.77      3.77 o
   0  -9  10        0.48        3.99      3.58 o
   1  -9  10        0.01        2.98      3.27 o
   3  -9  10      102.02      109.22      4.57 o
   4  -9  10       81.31       82.71      4.39 o
   5  -9  10       32.29       32.01      3.25 o
  -3  -8  10        0.99        5.55      5.65 o
  -2  -8  10        3.61        6.19      2.95 o
  -1  -8  10       42.82       57.29      4.16 o
   0  -8  10       17.46       22.78      5.24 o
   1  -8  10      187.28      162.88      6.99 o
   2  -8  10      141.37      135.76      5.42 o
   3  -8  10       51.85       59.35      3.81 o
   4  -8  10       77.53       74.43      5.01 o
   5  -8  10       56.49       64.33      4.19 o
   6  -8  10       70.10       77.63      4.63 o
  -4  -7  10        1.11        5.14      6.53 o
  -3  -7  10      229.84      228.67      5.83 o
  -2  -7  10      106.29       95.49      4.45 o
  -1  -7  10       71.35       84.00      5.64 o
   0  -7  10        0.19        2.49      3.10 o
   1  -7  10      238.25      223.03      5.08 o
   2  -7  10      112.90      112.88      7.45 o
   3  -7  10      202.80      203.31      4.03 o
   4  -7  10       33.94       30.52      2.83 o
   5  -7  10        9.79       12.25      3.28 o
   6  -7  10       22.35       22.76      3.23 o
  -5  -6  10        7.36       11.23      6.27 o
  -4  -6  10       15.31       16.98      3.92 o
  -3  -6  10        4.48        6.52      3.61 o
  -2  -6  10        0.20        3.36      4.63 o
  -1  -6  10      183.10      177.48      5.20 o
   0  -6  10        2.17        3.79      3.11 o
   1  -6  10      110.38      111.37      4.06 o
   2  -6  10        5.34        8.00      2.92 o
   3  -6  10        5.28        5.38      2.37 o
   4  -6  10       95.72       94.11      2.80 o
   5  -6  10       21.01       16.42      3.23 o
   6  -6  10        0.90        4.05      2.87 o
  -6  -5  10       72.10       68.53      3.99 o
  -5  -5  10        8.15       12.95      3.10 o
  -4  -5  10        9.81        8.65      2.93 o
  -3  -5  10      122.62      127.61      4.35 o
  -2  -5  10        0.36        2.26      3.25 o
  -1  -5  10      373.23      386.47      6.00 o
   0  -5  10      112.97      110.47      3.95 o
   1  -5  10      656.09      648.04      7.05 o
   2  -5  10      125.96      119.34      3.24 o
   3  -5  10      176.82      169.18      3.05 o
   4  -5  10       75.22       70.78      2.61 o
   5  -5  10       58.97       58.08      2.74 o
   6  -5  10       12.07       11.78      3.89 o
  -6  -4  10       39.36       36.23      3.59 o
  -5  -4  10        0.16        2.63      2.99 o
  -4  -4  10        0.97        1.59      3.25 o
  -3  -4  10       10.27       14.04      3.61 o
  -2  -4  10       28.23       31.81      4.37 o
  -1  -4  10      307.31      300.37      5.23 o
   0  -4  10       17.24       17.14      2.86 o
   1  -4  10      599.72      612.57      6.63 o
   2  -4  10      498.45      493.43      5.09 o
   3  -4  10       70.07       73.00      2.82 o
   4  -4  10        7.14        5.54      2.54 o
   5  -4  10       34.00       36.25      3.92 o
   6  -4  10       15.54       13.83      3.72 o
  -7  -3  10      159.95      163.18      4.87 o
  -6  -3  10      122.12      134.93      4.29 o
  -5  -3  10       14.19       10.45      3.58 o
  -4  -3  10       20.69       18.57      3.66 o
  -3  -3  10      223.87      212.26      5.20 o
  -2  -3  10       48.62       55.58      3.75 o
  -1  -3  10      846.99      814.53      7.48 o
   0  -3  10      170.90      176.87      4.09 o
   1  -3  10      376.10      365.13      5.07 o
   2  -3  10      443.21      419.08      4.60 o
   3  -3  10       46.32       45.21      2.93 o
   4  -3  10       52.79       50.14      3.68 o
   5  -3  10        0.01        5.20      3.52 o
   6  -3  10       16.88       19.76      6.04 o
  -7  -2  10      188.97      191.89      5.03 o
  -6  -2  10      239.28      235.57      4.91 o
  -5  -2  10        1.98        1.95      3.30 o
  -4  -2  10       21.91       26.24      2.79 o
  -3  -2  10      269.35      257.65      5.69 o
  -2  -2  10      457.68      428.77      6.55 o
  -1  -2  10      149.76      142.78      4.22 o
   0  -2  10     1501.12     1453.90      9.41 o
   1  -2  10      490.82      461.08      9.21 o
   2  -2  10      276.98      263.35      5.37 o
   3  -2  10      269.38      251.31      5.48 o
   4  -2  10       39.38       36.90      3.78 o
   5  -2  10       61.70       64.09      4.39 o
   6  -2  10        0.05        1.97      5.19 o
  -7  -1  10      132.71      136.94      4.47 o
  -6  -1  10        0.03        4.17      2.96 o
  -5  -1  10       30.36       25.39      2.82 o
  -4  -1  10      122.48      108.89      3.43 o
  -3  -1  10        4.78        4.54      2.48 o
  -2  -1  10       27.97       29.01      5.03 o
  -1  -1  10      701.29      677.69      5.98 o
   0  -1  10      152.73      140.79      6.07 o
   1  -1  10      123.26      124.86      4.29 o
   2  -1  10      341.15      291.21      8.03 o
   3  -1  10       43.88       45.84      2.77 o
   4  -1  10        1.10        0.38      3.33 o
   5  -1  10        5.39        6.19      3.75 o
   6  -1  10       10.08       13.30      5.51 o
  -8   0  10       36.53       38.33      3.97 o
  -7   0  10       20.12       23.02      3.84 o
  -6   0  10       49.33       51.55      3.36 o
  -5   0  10       13.11        9.69      2.85 o
  -4   0  10      245.00      215.00      4.56 o
  -3   0  10       74.57       85.14      3.12 o
  -2   0  10        6.17        6.71      3.16 o
  -1   0  10      707.26      690.97     10.98 o
   0   0  10       11.03       13.29      4.71 o
   1   0  10       24.39       30.76      6.18 o
   2   0  10      235.36      194.01      6.02 o
   3   0  10       57.66       50.93      2.87 o
   4   0  10       55.63       48.89      4.08 o
   5   0  10       57.78       73.46      6.93 o
  -8   1  10        9.61       14.50      3.16 o
  -7   1  10        8.46        6.42      3.21 o
  -6   1  10       85.79       88.35      3.62 o
  -5   1  10       32.68       32.36      3.05 o
  -4   1  10       45.39       41.64      2.92 o
  -3   1  10      178.39      159.83      3.65 o
  -2   1  10       29.48       31.22      3.38 o
  -1   1  10      249.48      232.39      7.32 o
   0   1  10      667.98      646.44     16.46 o
   1   1  10       21.15       23.98      3.76 o
   2   1  10       23.55       21.89      2.49 o
   3   1  10        2.29        3.28      2.41 o
   4   1  10        1.21        3.64      2.56 o
   5   1  10       39.12       43.31      6.07 o
  -8   2  10       19.15       23.09      4.71 o
  -7   2  10       19.38       17.20      3.13 o
  -6   2  10       67.18       67.28      3.45 o
  -5   2  10       49.56       48.62      3.03 o
  -4   2  10       67.56       43.86      3.00 o
  -3   2  10      315.78      300.74      4.59 o
  -2   2  10      128.37      131.61      4.51 o
  -1   2  10      361.30      352.18      4.97 o
   0   2  10       91.52       88.98      3.87 o
   1   2  10       44.69       48.29      3.43 o
   2   2  10        1.31        3.32      2.43 o
   3   2  10        5.13        9.81      2.63 o
   4   2  10       23.64       31.48      4.62 o
  -8   3  10      118.00      128.90      4.88 o
  -7   3  10       48.03       50.02      3.51 o
  -6   3  10      127.55      119.55      3.97 o
  -5   3  10       61.29       54.45      3.67 o
  -4   3  10       98.21       76.88      3.29 o
  -3   3  10       36.15       41.12      3.57 o
  -2   3  10      125.83      111.70      3.49 o
  -1   3  10      327.80      298.12      6.93 o
   0   3  10        1.40        4.10      2.79 o
   1   3  10        0.62        3.19      2.96 o
   2   3  10        7.30        5.62      2.61 o
   3   3  10        9.22       18.32      2.90 o
   4   3  10       43.92       56.03      4.36 o
  -8   4  10        0.06        3.71      4.71 o
  -7   4  10       35.39       39.24      3.61 o
  -6   4  10        4.88        7.09      2.99 o
  -5   4  10      118.36      105.22      3.64 o
  -4   4  10        0.45        3.83      3.34 o
  -3   4  10       17.90       18.09      2.92 o
  -2   4  10       66.81       66.85      3.20 o
  -1   4  10       33.62       30.10      2.62 o
   0   4  10       76.74       80.69      3.18 o
   1   4  10       17.00       16.40      3.29 o
   2   4  10      111.10      103.50      3.65 o
   3   4  10        4.17        1.42      3.63 o
  -8   5  10       82.28      101.75      5.55 o
  -7   5  10      118.24      113.43      4.30 o
  -6   5  10      110.25      114.00      5.47 o
  -5   5  10       24.35       26.13      3.03 o
  -4   5  10        1.11        5.66      2.64 o
  -3   5  10       15.01       14.60      2.86 o
  -2   5  10       55.15       53.95      2.86 o
  -1   5  10       43.42       43.84      2.80 o
   0   5  10       45.59       45.89      3.58 o
   1   5  10        8.41       11.92      3.39 o
   2   5  10        8.19       12.95      3.69 o
  -7   6  10       89.68       84.54      5.06 o
  -6   6  10       33.06       39.36      3.36 o
  -5   6  10       67.78       70.41      3.51 o
  -4   6  10       45.58       47.49      3.25 o
  -3   6  10        1.72        3.70      2.79 o
  -2   6  10       10.36       16.70      3.58 o
  -1   6  10       59.56       50.28      6.54 o
   0   6  10      117.01      115.37      7.27 o
   1   6  10       57.81       63.94      6.60 o
  -7   7  10      138.96      157.72      5.93 o
  -6   7  10       41.10       45.64      4.50 o
  -5   7  10        0.56        4.39      2.68 o
  -4   7  10       73.71       81.69      3.62 o
  -3   7  10       17.60       21.26      3.83 o
  -2   7  10       16.60       23.06      6.30 o
  -1   7  10        8.18       24.25      6.52 o
   0   7  10       22.81       40.04      7.03 o
  -5   8  10        2.11        8.41      3.32 o
  -4   8  10        8.07        8.32      4.14 o
  -3   8  10        0.50        6.49      5.47 o
  -2   8  10       36.12       43.85      6.30 o
   1 -10  11        1.14        5.84      5.22 o
   2 -10  11       98.42       96.54      7.27 o
   3 -10  11       40.30       47.13      4.19 o
  -1  -9  11        0.36        4.40      3.90 o
   0  -9  11       68.30       72.56      4.60 o
   1  -9  11       87.06       79.26      6.46 o
   2  -9  11        2.39        0.47      5.02 o
   3  -9  11       38.90       47.87      4.07 o
   4  -9  11       35.13       30.38      4.71 o
  -3  -8  11        0.61       -0.73      6.51 o
  -2  -8  11      132.51      136.21      4.27 o
  -1  -8  11        1.87        3.10      3.71 o
   0  -8  11       96.03       93.51      6.57 o
   1  -8  11      327.00      319.81      6.26 o
   2  -8  11        9.78        7.70      4.00 o
   3  -8  11        7.96        8.05      3.40 o
   4  -8  11       40.57       40.74      8.25 o
   5  -8  11       43.00       45.86      4.18 o
  -4  -7  11        1.60        3.00      6.40 o
  -3  -7  11       17.29       23.08      4.16 o
  -2  -7  11        9.11       13.24      3.10 o
  -1  -7  11        4.37        4.00      4.67 o
   0  -7  11      280.08      284.21      5.97 o
   1  -7  11       56.10       52.90      3.91 o
   2  -7  11      499.01      485.55      8.32 o
   3  -7  11      117.09      114.32      3.62 o
   4  -7  11       46.79       47.12      3.06 o
   5  -7  11       18.10       17.86      3.47 o
  -4  -6  11       14.65       18.72      4.28 o
  -3  -6  11        7.99       11.82      5.36 o
  -2  -6  11       38.85       46.78      3.95 o
  -1  -6  11        0.11        4.03      3.42 o
   0  -6  11      244.58      252.35      5.46 o
   1  -6  11       10.89       17.10      3.27 o
   2  -6  11      132.51      137.86      3.66 o
   3  -6  11       39.73       35.19      2.84 o
   4  -6  11       62.18       60.36      3.05 o
   5  -6  11       46.33       38.34      5.28 o
  -5  -5  11      216.22      217.60      4.91 o
  -4  -5  11        1.73        1.65      3.02 o
  -3  -5  11       28.86       28.88      3.56 o
  -2  -5  11       99.55       99.00      6.54 o
  -1  -5  11        0.02        1.77      4.06 o
   0  -5  11      103.39       95.33      3.99 o
   1  -5  11      757.58      756.88      7.86 o
   2  -5  11        5.34        5.55      2.42 o
   3  -5  11       36.07       36.54      3.61 o
   4  -5  11        9.04        8.47      3.18 o
   5  -5  11       20.41       20.25      3.07 o
   6  -5  11       24.68       31.91      4.17 o
  -6  -4  11      166.95      163.34      4.81 o
  -5  -4  11       89.00       86.64      3.93 o
  -4  -4  11       35.57       36.57      3.86 o
  -3  -4  11      153.81      143.58      5.10 o
  -2  -4  11       52.36       51.90      4.20 o
  -1  -4  11      294.20      281.24      5.36 o
   0  -4  11      198.38      190.66      4.55 o
   1  -4  11        0.16        1.33      2.67 o
   2  -4  11       12.47       12.80      3.30 o
   3  -4  11      258.79      246.79      5.67 o
   4  -4  11       20.41       23.05      3.47 o
   5  -4  11        1.30        2.10      2.79 o
  -6  -3  11       62.74       56.76      3.80 o
  -5  -3  11       66.41       66.66      4.37 o
  -4  -3  11       71.16       72.16      5.48 o
  -3  -3  11       13.38       19.44      3.78 o
  -2  -3  11       15.03       21.79      3.74 o
  -1  -3  11      108.46      113.80      3.81 o
   0  -3  11      226.37      210.70      7.63 o
   1  -3  11      158.27      160.65      6.94 o
   2  -3  11      131.07      125.03      4.54 o
   3  -3  11       20.58       18.46      3.56 o
   4  -3  11      100.44       99.64      3.78 o
   5  -3  11       42.73       43.09      4.20 o
  -7  -2  11       39.68       41.76      3.90 o
  -6  -2  11      139.26      139.59      5.31 o
  -5  -2  11      151.31      153.21      5.32 o
  -4  -2  11       78.07       76.06      4.34 o
  -3  -2  11       12.03       11.45      3.62 o
  -2  -2  11      207.03      197.53      5.27 o
  -1  -2  11       97.60       91.16      6.22 o
   0  -2  11      328.26      318.80      8.48 o
   1  -2  11      642.11      628.37     14.46 o
   2  -2  11       80.41       79.58      4.10 o
   3  -2  11       62.09       52.06      5.13 o
   4  -2  11       17.91       25.30      3.82 o
   5  -2  11        2.44        5.50      3.91 o
  -7  -1  11        0.42        2.00      3.46 o
  -6  -1  11      127.99      122.18      9.40 o
  -5  -1  11       49.95       50.33      3.25 o
  -4  -1  11        0.02        1.64      2.63 o
  -3  -1  11      155.00      134.03      3.46 o
  -2  -1  11       51.62       55.99      2.80 o
  -1  -1  11       13.44       13.00      4.48 o
   0  -1  11       32.18       34.49      5.46 o
   1  -1  11       32.06       29.04      3.73 o
   2  -1  11        1.13        4.95      4.37 o
   3  -1  11       74.14       61.17      3.08 o
   4  -1  11       16.71       12.71      3.72 o
   5  -1  11       17.51       14.18      4.39 o
  -7   0  11       64.06       66.69      5.83 o
  -6   0  11       32.83       25.98      3.13 o
  -5   0  11       37.45       35.79      3.24 o
  -4   0  11       67.40       55.00      3.11 o
  -3   0  11       11.10        9.36      2.54 o
  -2   0  11        2.74        7.08      3.41 o
  -1   0  11       89.81       88.55      5.68 o
   0   0  11      336.13      334.06      9.00 o
   1   0  11       70.54       81.22      5.59 o
   2   0  11       27.53       27.26      3.33 o
   3   0  11        0.46        3.01      2.64 o
   4   0  11       20.06       16.41      4.16 o
  -7   1  11       32.40       37.29      3.77 o
  -6   1  11      113.66      115.73      4.04 o
  -5   1  11      166.19      168.16      4.49 o
  -4   1  11      171.35      152.74      3.89 o
  -3   1  11       32.82       30.40      2.90 o
  -2   1  11       17.36       15.14      3.58 o
  -1   1  11        8.20        6.38      4.96 o
   0   1  11       24.18       21.57      2.75 o
   1   1  11       44.11       40.82      3.49 o
   2   1  11       28.73       28.52      3.46 o
   3   1  11       52.98       49.37      3.17 o
   4   1  11        3.22        0.05      3.45 o
  -7   2  11        8.60       20.15      3.50 o
  -6   2  11       30.42       29.55      3.33 o
  -5   2  11      324.91      316.49      5.19 o
  -4   2  11      124.94      127.04      3.85 o
  -3   2  11        0.15        3.63      2.64 o
  -2   2  11      118.85      109.09      6.22 o
  -1   2  11       10.92       14.94      2.84 o
   0   2  11        0.14        2.73      3.07 o
   1   2  11        0.49        3.30      3.00 o
   2   2  11       35.54       35.69      3.54 o
   3   2  11       11.84       13.17      2.86 o
  -7   3  11        4.10        5.00      3.50 o
  -6   3  11       72.66       71.07      3.73 o
  -5   3  11      122.91      124.86      4.98 o
  -4   3  11      218.73      218.36      5.15 o
  -3   3  11        0.07        2.66      3.59 o
  -2   3  11        5.06        7.41      2.92 o
  -1   3  11       49.07       46.56      2.68 o
   0   3  11        0.03        6.92      2.61 o
   1   3  11       70.74       70.44      4.09 o
   2   3  11        0.41        3.77      3.41 o
   3   3  11        6.01        7.00      3.01 o
  -7   4  11       72.65       74.71      4.05 o
  -6   4  11        6.72       16.31      3.09 o
  -5   4  11       72.01       72.84      3.60 o
  -4   4  11      229.57      203.02      4.50 o
  -3   4  11       15.89       15.51      3.62 o
  -2   4  11       95.25      104.53      3.88 o
  -1   4  11        0.34        1.02      2.47 o
   0   4  11        0.95        4.50      2.60 o
   1   4  11        8.12       13.97      5.90 o
   2   4  11        1.62        7.30      3.59 o
  -7   5  11        4.09        7.52      3.33 o
  -6   5  11       46.77       54.70      4.16 o
  -5   5  11      140.51      138.34      4.28 o
  -4   5  11       14.85       15.56      3.01 o
  -3   5  11        0.01        6.01      3.50 o
  -2   5  11        0.75        1.84      2.31 o
  -1   5  11      113.89      118.53      3.63 o
   0   5  11        1.67        4.98      3.47 o
   1   5  11        6.28        9.81      3.72 o
  -6   6  11        0.02        0.78      3.25 o
  -5   6  11       12.89       13.21      3.65 o
  -4   6  11       47.30       45.50      3.45 o
  -3   6  11        7.87       11.05      3.06 o
  -2   6  11        1.26       10.08      6.08 o
  -1   6  11       34.91       44.82      6.60 o
   0   6  11       19.68       23.08      6.81 o
  -5   7  11        0.02        1.36      3.33 o
  -4   7  11        0.11        5.06      3.19 o
  -3   7  11        3.82       14.63      4.54 o
  -2   7  11       11.45       13.48      6.63 o
   1  -9  12      177.61      160.07      7.96 o
   2  -9  12        9.06       11.00      3.80 o
  -1  -8  12       38.09       36.84      6.11 o
   0  -8  12        0.01        1.09      5.02 o
   1  -8  12        1.66        7.11      3.67 o
   2  -8  12      467.48      464.98      6.13 o
   3  -8  12       27.96       30.64      3.96 o
  -3  -7  12       21.62       27.06      4.55 o
  -2  -7  12       16.16       19.40      4.01 o
   0  -7  12       12.34       11.15      3.59 o
   1  -7  12      249.40      251.32      5.80 o
   2  -7  12       42.15       45.05      3.16 o
   3  -7  12       45.03       40.82      5.22 o
   4  -7  12        3.18        4.80      5.05 o
  -4  -6  12       50.13       53.65      8.48 o
  -3  -6  12       78.41       87.24      6.84 o
  -2  -6  12       42.24       43.12      3.55 o
  -1  -6  12        8.87        7.80      3.48 o
   0  -6  12       15.39       15.51      3.40 o
   1  -6  12      293.85      273.85      5.76 o
   2  -6  12       74.84       81.70      4.32 o
   3  -6  12      150.31      141.66     11.02 o
   4  -6  12       14.67       15.05      5.16 o
  -4  -5  12       64.96       65.34      4.58 o
  -3  -5  12       79.29       80.65      4.83 o
  -2  -5  12       14.01       15.05      2.97 o
  -1  -5  12        2.08        3.37      3.25 o
   0  -5  12       17.75       19.54      3.31 o
   1  -5  12        2.87        4.41      5.02 o
   2  -5  12      253.74      251.29      5.85 o
   3  -5  12      157.11      152.72      5.11 o
   4  -5  12       13.37       14.73      3.72 o
   5  -5  12       24.96       29.49      6.04 o
  -5  -4  12        6.02        4.65      3.99 o
  -4  -4  12      117.76      120.33      5.03 o
  -3  -4  12        1.55        6.77      4.17 o
  -2  -4  12       44.61       42.99      3.23 o
  -1  -4  12        5.16        5.73      3.16 o
   0  -4  12        2.64        7.18      5.07 o
   1  -4  12      233.06      235.28      8.07 o
   2  -4  12        5.56       10.64      3.33 o
   3  -4  12        0.26        4.30      4.58 o
   4  -4  12        2.33        6.50      3.70 o
   5  -4  12        5.98        8.16      3.13 o
  -6  -3  12        4.90        9.85      3.65 o
  -5  -3  12       22.27       16.90      4.19 o
  -4  -3  12       59.17       62.96      5.23 o
  -3  -3  12      277.79      265.13      6.43 o
  -2  -3  12        1.57        6.84      3.84 o
  -1  -3  12       76.96       78.08      6.02 o
   0  -3  12        0.01        3.79      4.72 o
   1  -3  12        0.71        3.67      5.20 o
   2  -3  12      228.88      246.38      8.88 o
   3  -3  12      234.51      228.50      5.90 o
   4  -3  12        0.03        0.27      3.66 o
  -6  -2  12       74.47       80.89      7.48 o
  -5  -2  12        6.17        4.63      4.07 o
  -4  -2  12        3.99        8.34      3.76 o
  -3  -2  12      279.71      256.34      9.95 o
  -2  -2  12       58.77       56.06      4.03 o
  -1  -2  12        1.15        3.28      5.03 o
   0  -2  12      117.56      117.59      6.70 o
   1  -2  12       39.67       43.50      3.72 o
   2  -2  12       48.07       47.35      4.09 o
   3  -2  12       34.03       41.73      3.99 o
   4  -2  12        7.84       11.83      3.70 o
  -6  -1  12        0.98        3.70      4.27 o
  -5  -1  12        2.65        9.94      3.86 o
  -4  -1  12       83.41       75.24      4.78 o
  -3  -1  12       49.16       62.13      4.49 o
  -2  -1  12        1.56        1.61      3.35 o
  -1  -1  12       74.13       67.83      6.08 o
   0  -1  12      102.22      112.79      6.45 o
   1  -1  12      112.12      121.47      4.82 o
   2  -1  12       46.49       49.53      3.99 o
   3  -1  12       80.37       84.89      6.53 o
   4  -1  12       15.24       21.13      4.07 o
  -6   0  12        1.11        1.85      3.92 o
  -5   0  12       27.27       30.42      3.28 o
  -4   0  12       95.64      105.71      3.75 o
  -3   0  12      587.80      575.23      6.35 o
  -2   0  12      178.76      172.47      5.53 o
  -1   0  12       25.01       26.11      5.59 o
   0   0  12       70.10       59.31      4.12 o
   1   0  12       12.55       16.69      3.49 o
   2   0  12       60.06       62.46      5.89 o
   3   0  12        3.51        1.71      4.77 o
  -7   1  12        5.34       15.38      3.64 o
  -6   1  12        5.50        7.55      3.28 o
  -5   1  12       44.25       48.02      3.41 o
  -4   1  12        6.66        9.50      2.88 o
  -3   1  12      123.43      116.50      3.72 o
  -2   1  12      154.50      143.85      5.24 o
  -1   1  12        0.83        2.61      3.59 o
   0   1  12       27.76       30.60      3.61 o
   1   1  12        1.36        5.42      3.16 o
   2   1  12        4.00        7.30      3.39 o
   3   1  12        4.13        5.25      3.51 o
  -7   2  12       23.33       24.98      3.84 o
  -6   2  12        8.71       10.18      3.44 o
  -5   2  12      107.82      116.34      4.03 o
  -4   2  12      478.65      462.88      6.24 o
  -3   2  12      152.71      152.88      4.12 o
  -2   2  12        0.11        5.11      3.84 o
  -1   2  12       49.35       56.07      3.39 o
   0   2  12        1.00        2.31      2.88 o
   1   2  12       53.82       58.45      4.02 o
   2   2  12       35.24       32.29      3.81 o
  -6   3  12       10.48       19.41      3.38 o
  -5   3  12       85.92      103.70      4.08 o
  -4   3  12       80.62       89.97      3.90 o
  -3   3  12      134.10      126.63      5.31 o
  -2   3  12      107.83       89.50      6.68 o
  -1   3  12       80.44       82.62      3.18 o
   0   3  12        1.01        6.82      2.84 o
   1   3  12       14.43       14.78      3.75 o
   2   3  12       20.36       30.35      4.18 o
  -6   4  12       27.77       26.91      3.52 o
  -5   4  12       46.33       45.86      3.67 o
  -4   4  12      119.05      113.65      4.11 o
  -3   4  12       13.77       17.58      4.09 o
  -2   4  12        0.99        3.67      2.47 o
  -1   4  12        0.47        4.14      2.73 o
   0   4  12        1.79        6.81      2.97 o
   1   4  12        0.74        7.37      3.84 o
  -6   5  12      174.51      210.15      5.20 o
  -5   5  12       51.69       59.69      3.83 o
  -4   5  12       52.58       49.63      3.62 o
  -3   5  12       38.86       37.37      3.56 o
  -2   5  12       13.14       15.47      3.59 o
  -1   5  12        4.74        5.55      5.83 o
  -4   6  12      114.72      119.63      4.44 o
  -3   6  12        7.24       13.92      3.54 o
  -1  -7  13      185.31      198.92      5.95 o
   0  -7  13        4.86        9.04      3.80 o
   1  -7  13        5.26        4.84      5.68 o
   2  -7  13       14.41       16.74      4.11 o
  -2  -6  13       78.88       79.34      4.04 o
  -1  -6  13       59.43       54.88      5.15 o
   0  -6  13       62.47       71.90      6.81 o
   1  -6  13        5.05        4.26      5.73 o
   2  -6  13       14.57       15.17      5.76 o
   3  -6  13       19.35       29.08      4.09 o
  -3  -5  13       19.38       20.08      4.66 o
  -2  -5  13      102.40      104.61      4.03 o
  -1  -5  13       78.72       85.08      6.90 o
   0  -5  13       12.66       18.83      6.03 o
   1  -5  13        2.54        3.31      5.71 o
   2  -5  13       18.53       27.21      4.31 o
   3  -5  13       10.96       18.03      4.01 o
  -4  -4  13        3.04        5.71      4.47 o
  -3  -4  13       46.15       47.08      4.68 o
  -2  -4  13       13.18       24.19      4.19 o
  -1  -4  13       44.68       50.62      6.59 o
   0  -4  13        7.62       12.28      5.31 o
   1  -4  13       72.80       80.23      6.52 o
   2  -4  13       68.22       79.72      4.61 o
   3  -4  13       17.76       15.74      3.90 o
  -5  -3  13       41.33       38.68      4.68 o
  -4  -3  13       11.06        9.71      4.39 o
  -3  -3  13        0.48        4.18      4.07 o
  -2  -3  13       53.35       59.75      5.02 o
  -1  -3  13       17.50       17.01      5.81 o
   0  -3  13       86.95       88.59      6.72 o
   1  -3  13        0.62        3.26      3.67 o
   2  -3  13       22.25       17.84      3.88 o
   3  -3  13      239.74      260.23      6.50 o
  -5  -2  13      337.09      343.98      9.80 o
  -4  -2  13       20.75       25.65      4.51 o
  -3  -2  13        1.62        3.59      3.77 o
  -2  -2  13       30.34       27.21      4.09 o
  -1  -2  13       31.54       26.45      6.19 o
   0  -2  13      109.01      112.93      6.87 o
   1  -2  13       68.24       69.16      4.43 o
   2  -2  13        5.67        4.17      3.74 o
   3  -2  13        5.41       12.89      4.15 o
  -5  -1  13      108.28      113.14      5.54 o
  -4  -1  13       29.15       36.21      4.37 o
  -3  -1  13       79.66       78.32      4.91 o
  -2  -1  13      141.76      149.93      5.48 o
  -1  -1  13       17.95       26.84      5.50 o
   0  -1  13       39.51       58.86      6.82 o
   1  -1  13        0.25        6.10      3.79 o
   2  -1  13       81.54       84.91      4.98 o
   3  -1  13       12.90        6.66      6.78 o
  -5   0  13      211.94      231.43      8.55 o
  -4   0  13        1.34        5.59      5.62 o
  -3   0  13       52.86       50.41      4.52 o
  -2   0  13       35.23       30.68      3.30 o
  -1   0  13        9.40       12.46      4.00 o
   0   0  13       17.20       24.05      3.99 o
   1   0  13        0.16        2.98      3.56 o
   2   0  13        0.54        3.50      3.74 o
  -6   1  13        4.42        9.02      4.31 o
  -5   1  13       35.21       40.73      3.74 o
  -4   1  13        7.64        9.56      3.06 o
  -3   1  13       30.43       31.39      3.38 o
  -2   1  13      128.05      133.76      5.49 o
  -1   1  13      132.29      137.40      6.19 o
   0   1  13       23.71       26.62      5.09 o
   1   1  13       17.42       11.67      3.79 o
   2   1  13       11.40       17.07      3.82 o
  -5   2  13      162.79      186.14      4.79 o
  -4   2  13       12.49       12.32      3.40 o
  -3   2  13       29.10       27.93      3.38 o
  -2   2  13       33.59       34.52      4.33 o
  -1   2  13       70.04       73.11      3.74 o
   0   2  13      128.04      130.39      4.24 o
   1   2  13       24.10       33.98      4.04 o
  -5   3  13       99.90      113.41      4.48 o
  -4   3  13        5.86        3.95      3.22 o
  -3   3  13       36.32       43.38      4.41 o
  -2   3  13       18.06       34.56      4.34 o
  -1   3  13       32.67       33.74      3.34 o
   0   3  13        2.79        7.16      2.88 o
  -4   4  13       13.11        6.32      3.53 o
  -3   4  13       13.36       12.33      4.10 o
  -2   4  13        2.43        4.08      3.18 o
  -1   4  13       50.55       55.93      3.29 o
  -2  -5  14        0.85        5.70      4.66 o
  -1  -5  14       94.90      109.93      8.11 o
   0  -5  14      182.15      189.95      9.00 o
   1  -5  14       17.60       15.22      6.06 o
  -3  -4  14       34.44       43.22      4.92 o
  -2  -4  14        4.01        6.05      4.62 o
  -1  -4  14       27.11       31.81      6.84 o
   0  -4  14       69.54       71.38      7.33 o
   1  -4  14       27.59       28.10      4.32 o
   2  -4  14       24.01       32.66      4.27 o
  -3  -3  14      103.10       94.79      5.74 o
  -2  -3  14        0.01        5.17      4.26 o
  -1  -3  14        0.23        2.48      6.06 o
   0  -3  14       58.78       52.86      6.84 o
   1  -3  14       90.82       95.44      6.34 o
   2  -3  14        1.47        2.99      3.72 o
  -4  -2  14       35.63       35.25      4.87 o
  -3  -2  14        0.33        0.64      4.24 o
  -2  -2  14        0.66        0.71      4.33 o
  -1  -2  14        0.25        5.29      6.07 o
   0  -2  14       70.96       82.30      7.35 o
   1  -2  14       26.60       30.14      4.48 o
  -4  -1  14      362.32      384.53      7.98 o
  -3  -1  14       12.33       16.50      4.46 o
  -2  -1  14        5.02        7.47      4.95 o
  -1  -1  14       13.02       17.63      4.16 o
   0  -1  14       17.97       15.93      4.09 o
   1  -1  14       52.19       60.93      4.66 o
  -4   0  14      138.49      143.25      7.35 o
  -3   0  14       14.08       17.32      4.56 o
  -2   0  14       61.42       70.34      5.28 o
  -1   0  14      107.71      137.26      5.79 o
   0   0  14       20.98       20.83      4.26 o
  -4   1  14      144.44      155.12      6.35 o
  -3   1  14        4.23       10.30      4.62 o
  -2   1  14       37.84       34.36      4.63 o
  -1   1  14        5.80        9.20      3.13 o
  -3   2  14        2.66        1.30      3.48 o
  -2   2  14       48.56       62.59      5.09 o
 
